# Supplementary material for: Contributions to the knowledge of subterranean trechine beetles in southern China’s karsts: five new genera (Insecta, Coleoptera, Carabidae, Trechinae)
Source: Zookeys. 2016 Feb 16;(564):121–56. doi: 10.3897/zookeys.564.6819 (PMC4820093; doi:10.3897/zookeys.564.6819)
Supplement: XML Treatment for Shiqianaphaenops [file zookeys.564.6819-treatment1.xml]

<!DOCTYPE tp:taxon-treatment
  PUBLIC "-//TaxonX//DTD Taxonomic Treatment Publishing DTD v0 20100105//EN" "tax-treatment-NSO.dtd">
<tp:taxon-treatment xmlns:tp="http://www.plazi.org/taxpub"><tp:treatment-meta><kwd-group><label>Taxon classification</label><kwd><named-content content-type="kingdom">Animalia</named-content></kwd><kwd><named-content content-type="order">Coleoptera</named-content></kwd><kwd><named-content content-type="family">Carabidae</named-content></kwd></kwd-group><mixed-citation publication-type="journal"><person-group><name><surname>Tian</surname><given-names>Mingyi</given-names></name><name><surname>Huang</surname><given-names>Sunbin</given-names></name><name><surname>Wang</surname><given-names>Xinhui</given-names></name><name><surname>Tang</surname><given-names>Mingruo</given-names></name></person-group><article-title>Contributions to the knowledge of subterranean trechine beetles in southern China’s karsts: five new genera (<tp:taxon-name><tp:taxon-name-part taxon-name-part-type="class">Insecta</tp:taxon-name-part></tp:taxon-name>, <tp:taxon-name><tp:taxon-name-part taxon-name-part-type="order">Coleoptera</tp:taxon-name-part></tp:taxon-name>, <tp:taxon-name><tp:taxon-name-part taxon-name-part-type="family">Carabidae</tp:taxon-name-part></tp:taxon-name>, <tp:taxon-name><tp:taxon-name-part taxon-name-part-type="subfamily">Trechinae</tp:taxon-name-part></tp:taxon-name>)</article-title><source>Zookeys</source><day>16</day><month>2</month><year>2016</year><volume>2016</volume><issue>564</issue><fpage>121</fpage><lpage>156</lpage><pub-id pub-id-type="doi">10.3897/zookeys.564.6819</pub-id></mixed-citation></tp:treatment-meta><tp:nomenclature><tp:taxon-name>
            <tp:taxon-name-part taxon-name-part-type="genus">Shiqianaphaenops</tp:taxon-name-part>
            <object-id xmlns:xlink="http://www.w3.org/1999/xlink" content-type="zoobank" xlink:type="simple">http://zoobank.org/D7A2BFB8-59A2-4BA4-A26C-630F9E5B7488</object-id>
          </tp:taxon-name><tp:taxon-authority>Tian</tp:taxon-authority><tp:taxon-status xmlns:xlink="http://www.w3.org/1999/xlink" xlink:type="simple">gen. n.</tp:taxon-status></tp:nomenclature><tp:treatment-sec sec-type="Type species"><title>Type species.</title><p>
            <italic><tp:taxon-name><tp:taxon-name-part taxon-name-part-type="genus">Shenaphaenops</tp:taxon-name-part> <tp:taxon-name-part taxon-name-part-type="species">majusculus</tp:taxon-name-part></tp:taxon-name></italic> Uéno, 1999 (Cave Feng Dong, Shiqian, Guizhou).</p></tp:treatment-sec><tp:treatment-sec sec-type="Diagnosis"><title>Diagnosis.</title><p>Medium-sized aphaenopsian trechine beetles, with sparsely pubescent body, elongated head, reduced frontal furrows, tridentate right mandible, 4-setose mentum, tumid propleura, widened 1<sup>st</sup> protarsomere and bisetose on each of abdominal ventrites.</p></tp:treatment-sec><tp:treatment-sec sec-type="Generic characteristics"><title>Generic characteristics.</title><p>Medium-sized aphaenopsian trechines, yet not too highly modified morphologically; eyeless, unpigmented and apterous; body slender and elongate, with slender and long appendages; covered with sparse pubescence, hairs being much longer on head and pronotum than on elytra; head elongate, longer than prothorax, much longer than wide; frontal furrows short, with two pairs of supra-orbital pores; right mandible tridentate; labial suture clear; mentum 4-setose, tooth simple and short, blunt at apex; submentum 9-setose; antennae long, nearly extending to elytral apex; prothorax longer than wide, propleura visible from above; pronotum elongate, longer than wide, widest near front; only anterior pairs of lateromarginal setae; elytra elongate-ovate, strongly convex, shoulders distinct and rounded, lateral margins ciliated throughout; striae faintly impressed; two dorsal and the pre-apical pores present on each elytron; humeral group of marginal umbilicate pores not aggregated; protibia without longitudinal groove externally; 1<sup>st</sup> protarsomere in both sexes widened and angularly produced externally, with a row of comb-like setae on ventral side; 1<sup>st</sup> and 2<sup>nd</sup> protarsomeres modified in male; ventrite VII with two pairs of setae in both sexes.</p></tp:treatment-sec><tp:treatment-sec sec-type="Remarks"><title>Remarks.</title><p>Uéno (1999) hesitantly treated the two trechine species found in Shiqian County, eastern Guizhou as members of the genus <italic><tp:taxon-name><tp:taxon-name-part taxon-name-part-type="genus">Shenaphaenops</tp:taxon-name-part></tp:taxon-name></italic> Uéno, 1999, which had been set up based on a single female collected in Shuicheng County, northwestern Guizhou. However, he realized some striking differences and the geographical gap between the Shiqian species and the type species <italic><tp:taxon-name><tp:taxon-name-part taxon-name-part-type="genus">Shenaphaenops</tp:taxon-name-part> <tp:taxon-name-part taxon-name-part-type="species">humeralis</tp:taxon-name-part></tp:taxon-name></italic> Uéno, 1999. Apart from the somewhat similar general body configurations in both <italic><tp:taxon-name><tp:taxon-name-part taxon-name-part-type="genus">Shiqianaphaenops</tp:taxon-name-part></tp:taxon-name></italic> gen. n. (Fig. <xref ref-type="fig" rid="F1">1</xref>) and <italic><tp:taxon-name><tp:taxon-name-part taxon-name-part-type="genus">Shenaphaenops</tp:taxon-name-part></tp:taxon-name></italic> (Fig. <xref ref-type="fig" rid="F2">2</xref>), many character states of generic importance are <!--PageBreak--><!--PageBreak--><!--PageBreak-->different, such as: (1) 1<sup>st</sup> protarsomere in both sexes widened apically and distinctly produced externally, covered with a ctenidium structure ventrally in <italic><tp:taxon-name><tp:taxon-name-part taxon-name-part-type="genus">Shiqianaphaenops</tp:taxon-name-part></tp:taxon-name></italic> which, amongst trechines, is only found in this genus; (2) right mandible tridentate in <italic><tp:taxon-name><tp:taxon-name-part taxon-name-part-type="genus">Shiqianaphaenops</tp:taxon-name-part></tp:taxon-name></italic>, versus bidentate in <italic><tp:taxon-name><tp:taxon-name-part taxon-name-part-type="genus">Shenaphaenops</tp:taxon-name-part></tp:taxon-name></italic>; (3) labial suture clear in <italic><tp:taxon-name><tp:taxon-name-part taxon-name-part-type="genus">Shiqianaphaenops</tp:taxon-name-part></tp:taxon-name></italic>, but completely missing in <italic><tp:taxon-name><tp:taxon-name-part taxon-name-part-type="genus">Shenaphaenops</tp:taxon-name-part></tp:taxon-name></italic>; (4) ventrite VII in male bisetose in <italic><tp:taxon-name><tp:taxon-name-part taxon-name-part-type="genus">Shiqianaphaenops</tp:taxon-name-part></tp:taxon-name></italic>, versus 4-setose in <italic><tp:taxon-name><tp:taxon-name-part taxon-name-part-type="genus">Shenaphaenops</tp:taxon-name-part></tp:taxon-name></italic>; (5) in male, both 1<sup>st</sup> and 2<sup>nd</sup> protarsomeres modified in <italic><tp:taxon-name><tp:taxon-name-part taxon-name-part-type="genus">Shiqianaphaenops</tp:taxon-name-part></tp:taxon-name></italic>, versus only 1<sup>st</sup> protarsomere being modified in <italic><tp:taxon-name><tp:taxon-name-part taxon-name-part-type="genus">Shenaphaenops</tp:taxon-name-part></tp:taxon-name></italic>; (6) pubescence weaker and sparser, hairs much longer on head and pronotum than on elytra in <italic><tp:taxon-name><tp:taxon-name-part taxon-name-part-type="genus">Shiqianaphaenops</tp:taxon-name-part></tp:taxon-name></italic>, versus generally denser and hairs being of same length in <italic><tp:taxon-name><tp:taxon-name-part taxon-name-part-type="genus">Shenaphaenops</tp:taxon-name-part></tp:taxon-name></italic>; (7) base of pronotum much narrower than front in <italic><tp:taxon-name><tp:taxon-name-part taxon-name-part-type="genus">Shiqianaphaenops</tp:taxon-name-part></tp:taxon-name></italic>, versus only slightly narrower in <italic><tp:taxon-name><tp:taxon-name-part taxon-name-part-type="genus">Shenaphaenops</tp:taxon-name-part></tp:taxon-name></italic>; (8) elytra broader, with humeral angles rounded in <italic><tp:taxon-name><tp:taxon-name-part taxon-name-part-type="genus">Shiqianaphaenops</tp:taxon-name-part></tp:taxon-name></italic> (Fig. <xref ref-type="fig" rid="F3">3A</xref>), versus more slender, with humeral angles distinctly angular in <italic><tp:taxon-name><tp:taxon-name-part taxon-name-part-type="genus">Shenaphaenops</tp:taxon-name-part></tp:taxon-name></italic> (Fig. <xref ref-type="fig" rid="F3">3B</xref>); (9) marginal sides of elytra ciliate throughout, versus smooth in <italic><tp:taxon-name><tp:taxon-name-part taxon-name-part-type="genus">Shenaphaenops</tp:taxon-name-part></tp:taxon-name></italic>; (10) in <italic><tp:taxon-name><tp:taxon-name-part taxon-name-part-type="genus">Shiqianaphaenops</tp:taxon-name-part></tp:taxon-name></italic>, median lobe of aedeagus stout and thick, broadly rounded dorsally, basal part comparatively small, with an indistinct sagittal aileron, inner sac armed with a very large copulatory piece; apical lobe contracted at apex, roundly blunt in lateral view, but pointed in dorsal view; parameres thin, much shorter than median lobe, each bearing three long setae at apex (Fig. <xref ref-type="fig" rid="F4">4A, B</xref>). In contrast, median lobe of aedeagus in <italic><tp:taxon-name><tp:taxon-name-part taxon-name-part-type="genus">Shenaphaenops</tp:taxon-name-part></tp:taxon-name></italic> slender and thin, gently expanded dorsally, basal part comparatively large, with a small but distinct sagittal aileron; apical lobe indistinctly contracted at apex, obtuse in lateral view, broad in dorsal view; inner sac armed with a large copulatory piece; parameres shorter than median lobe, left one slightly longer than right one, each bearing two long setae at apex (Fig. <xref ref-type="fig" rid="F4">4C, D</xref>).</p><fig id="F1" position="float" orientation="portrait"><label>Figure 1.</label><caption><p>Habitus of <italic><tp:taxon-name><tp:taxon-name-part taxon-name-part-type="genus">Shiqianaphaenops</tp:taxon-name-part> <tp:taxon-name-part taxon-name-part-type="species">majusculus</tp:taxon-name-part></tp:taxon-name></italic> (Uéno, 1999), comb. n., male Scale bar: 2.0 mm.</p></caption><graphic xmlns:xlink="http://www.w3.org/1999/xlink" xlink:href="zookeys-564-121-g001.jpg" position="float" orientation="portrait" xlink:type="simple" id="oo_78031.jpg"/></fig><fig id="F2" position="float" orientation="portrait"><label>Figure 2.</label><caption><p>Habitus of <italic><tp:taxon-name><tp:taxon-name-part taxon-name-part-type="genus">Shenaphaenops</tp:taxon-name-part> <tp:taxon-name-part taxon-name-part-type="species">humeralis</tp:taxon-name-part></tp:taxon-name></italic> Uéno, 1999, male Scale bar: 2.0 mm.</p></caption><graphic xmlns:xlink="http://www.w3.org/1999/xlink" xlink:href="zookeys-564-121-g002.jpg" position="float" orientation="portrait" xlink:type="simple" id="oo_78032.jpg"/></fig><fig id="F3" position="float" orientation="portrait"><label>Figure 3.</label><caption><p>Elytral chaetotaxy <bold>A</bold> <italic><tp:taxon-name><tp:taxon-name-part taxon-name-part-type="genus">Shiqianaphaenops</tp:taxon-name-part> <tp:taxon-name-part taxon-name-part-type="species">majusculus</tp:taxon-name-part></tp:taxon-name></italic> (Uéno, 1999), comb. n. <bold>B</bold> <italic><tp:taxon-name><tp:taxon-name-part taxon-name-part-type="genus">Shenaphaenops</tp:taxon-name-part> <tp:taxon-name-part taxon-name-part-type="species">humeralis</tp:taxon-name-part></tp:taxon-name></italic> Uéno, 1999 <bold>C</bold> <italic><tp:taxon-name><tp:taxon-name-part taxon-name-part-type="genus">Dianotrechus</tp:taxon-name-part> <tp:taxon-name-part taxon-name-part-type="species">gueorguievi</tp:taxon-name-part></tp:taxon-name></italic> Tian, gen. n., sp. n. <bold>D</bold> <italic><tp:taxon-name><tp:taxon-name-part taxon-name-part-type="genus">Tianeotrechus</tp:taxon-name-part> <tp:taxon-name-part taxon-name-part-type="species">trisetosus</tp:taxon-name-part></tp:taxon-name></italic> Tian &amp; Tang, gen. n., sp. n. <bold>E</bold> <italic><tp:taxon-name><tp:taxon-name-part taxon-name-part-type="genus">Huoyanodytes</tp:taxon-name-part> <tp:taxon-name-part taxon-name-part-type="species">tujiaphilus</tp:taxon-name-part></tp:taxon-name></italic> Tian &amp; Huang, gen. n., n. sp. <bold>F</bold> <italic><tp:taxon-name><tp:taxon-name-part taxon-name-part-type="genus">Huoyanodytes</tp:taxon-name-part> <tp:taxon-name-part taxon-name-part-type="species">tujiaphilus</tp:taxon-name-part></tp:taxon-name></italic> Tian &amp; Huang, gen. n., sp. n. <bold>G</bold> <italic><tp:taxon-name><tp:taxon-name-part taxon-name-part-type="genus">Wanhuaphaenops</tp:taxon-name-part> <tp:taxon-name-part taxon-name-part-type="species">zhangi</tp:taxon-name-part></tp:taxon-name></italic> Tian &amp; Wang, sp. n.</p></caption><graphic xmlns:xlink="http://www.w3.org/1999/xlink" xlink:href="zookeys-564-121-g003.jpg" position="float" orientation="portrait" xlink:type="simple" id="oo_78033.jpg"/></fig><fig id="F4" position="float" orientation="portrait"><label>Figure 4.</label><caption><p>Male genitalia <bold>A</bold> and <bold>C</bold> median lobe, lateral view <bold>B</bold> and <bold>D</bold> apical lobe, dorsal view <bold>A</bold> and <bold>B</bold> <italic><tp:taxon-name><tp:taxon-name-part taxon-name-part-type="genus">Shiqianaphaenops</tp:taxon-name-part> <tp:taxon-name-part taxon-name-part-type="species">majusculus</tp:taxon-name-part></tp:taxon-name></italic> (Uéno, 1999), comb. n. <bold>C</bold> and <bold>D</bold> <italic><tp:taxon-name><tp:taxon-name-part taxon-name-part-type="genus">Shenaphaenops</tp:taxon-name-part> <tp:taxon-name-part taxon-name-part-type="species">humeralis</tp:taxon-name-part></tp:taxon-name></italic> Uéno, 1999.</p></caption><graphic xmlns:xlink="http://www.w3.org/1999/xlink" xlink:href="zookeys-564-121-g004.jpg" position="float" orientation="portrait" xlink:type="simple" id="oo_78034.jpg"/></fig></tp:treatment-sec><tp:treatment-sec sec-type="Etymology"><title>Etymology.</title><p>Shiqian+Aphaenops, to indicate that both known members of this genus occur in Shiqian County, eastern Guizhou Province. Gender masculine.</p></tp:treatment-sec><tp:treatment-sec sec-type="Range"><title>Range.</title><p>China (eastern Guizhou) (Fig. <xref ref-type="fig" rid="F5">5c</xref>).</p><fig id="F5" position="float" orientation="portrait"><label>Figure 5.</label><caption><p>Distribution of the trechine beetles <bold>a</bold> <italic><tp:taxon-name><tp:taxon-name-part taxon-name-part-type="genus">Dianotrechus</tp:taxon-name-part> <tp:taxon-name-part taxon-name-part-type="species">gueorguievi</tp:taxon-name-part></tp:taxon-name></italic> Tian, gen. n., sp. n. <bold>b</bold> <italic><tp:taxon-name><tp:taxon-name-part taxon-name-part-type="genus">Shenaphaenops</tp:taxon-name-part> <tp:taxon-name-part taxon-name-part-type="species">humeralis</tp:taxon-name-part></tp:taxon-name></italic> Uéno, 1999 <bold>c</bold> <italic><tp:taxon-name><tp:taxon-name-part taxon-name-part-type="genus">Shiqianaphaenops</tp:taxon-name-part> <tp:taxon-name-part taxon-name-part-type="species">majusculus</tp:taxon-name-part></tp:taxon-name></italic> (Uéno, 1999), comb. n. <bold>d</bold> <italic><tp:taxon-name><tp:taxon-name-part taxon-name-part-type="genus">Tianeotrechus</tp:taxon-name-part> <tp:taxon-name-part taxon-name-part-type="species">trisetosus</tp:taxon-name-part></tp:taxon-name></italic> Tian &amp; Tang, gen. n., sp. n. <bold>e</bold> <italic><tp:taxon-name><tp:taxon-name-part taxon-name-part-type="genus">Huoyanodytes</tp:taxon-name-part> <tp:taxon-name-part taxon-name-part-type="species">tujiaphilus</tp:taxon-name-part></tp:taxon-name></italic> Tian &amp; Huang, sp. n. <bold>f</bold> <italic><tp:taxon-name><tp:taxon-name-part taxon-name-part-type="genus">Wanhuaphaenops</tp:taxon-name-part> <tp:taxon-name-part taxon-name-part-type="species">zhangi</tp:taxon-name-part></tp:taxon-name></italic> Tian &amp; Wang, gen. n., sp. n.</p></caption><graphic xmlns:xlink="http://www.w3.org/1999/xlink" xlink:href="zookeys-564-121-g005.jpg" position="float" orientation="portrait" xlink:type="simple" id="oo_78035.jpg"/></fig><p>Known so far by two very similar species from two caves in Shiqian County: Shenxian Dong and Feng Dong. Since Shenxian Dong lies very close to Feng Dong, only about one kilometre in distance across a shallow valley, with still another cave just between them, all three caves may prove belong to a same cave system. Perhaps this is why both Uéno’s species from Shiqian County are not too different from each other. Feng Dong is a large and beautiful cave (Fig. <xref ref-type="fig" rid="F6">6A, B</xref>). The beetle (Fig. <xref ref-type="fig" rid="F6">6C</xref>) is sympatric with millipedes, crickets and frogs.</p><fig id="F6" position="float" orientation="portrait"><label>Figure 6.</label><caption><p>Cave Feng Dong, type locality of <italic><tp:taxon-name><tp:taxon-name-part taxon-name-part-type="genus">Shiqianaphaenops</tp:taxon-name-part> <tp:taxon-name-part taxon-name-part-type="species">majusculus</tp:taxon-name-part></tp:taxon-name></italic> (Uéno, 1999), comb. n. <bold>A</bold> entrance <bold>B</bold> cave chamber, to show where the beetles were collected <bold>C</bold> a wandering individual in cave.</p></caption><graphic xmlns:xlink="http://www.w3.org/1999/xlink" xlink:href="zookeys-564-121-g006.jpg" position="float" orientation="portrait" xlink:type="simple" id="oo_78036.jpg"/></fig></tp:treatment-sec><tp:treatment-sec sec-type="material"><title>Material examined.</title><p>
            <italic><tp:taxon-name><tp:taxon-name-part taxon-name-part-type="genus">Shenaphaenops</tp:taxon-name-part> <tp:taxon-name-part taxon-name-part-type="species">humeralis</tp:taxon-name-part></tp:taxon-name></italic> Uéno, 1999: a male, Cave Shendong Migong (Shendong in the original description), Muqiao, Laoyingshan, Shuicheng County, northwestern Guizhou, <named-content xmlns:xlink="http://www.w3.org/1999/xlink" content-type="dwc:verbatimCoordinates" xlink:type="simple">26°35'15"N/ 104°59'47"E</named-content>, 1910 m in altitude, VIII-22-2014, Mingyi Tian leg., deposited in the insect collections of <abbrev xmlns:xlink="http://www.w3.org/1999/xlink" content-type="institution" xlink:type="simple"><def><p>South China Agricultural University </p></def>(SCAU)</abbrev>.</p><p>
            <italic><tp:taxon-name><tp:taxon-name-part taxon-name-part-type="genus">Shiqianaphaenops</tp:taxon-name-part> <tp:taxon-name-part taxon-name-part-type="species">majusculus</tp:taxon-name-part></tp:taxon-name></italic> (Uéno, 1999), comb. n.: 3 males, V-1-2015, Cave Feng Dong, Tangshan, Shiqian County, <named-content xmlns:xlink="http://www.w3.org/1999/xlink" content-type="dwc:verbatimCoordinates" xlink:type="simple">27°29'10"N/108°15'23"E</named-content>, 700 m in altitude, Mingyi Tian &amp; Jingli Cheng leg., in <abbrev xmlns:xlink="http://www.w3.org/1999/xlink" content-type="institution" xlink:title="South China Agricultural University" xlink:type="simple">SCAU</abbrev>; 6 males &amp; 4 females, ibid., VIII-1-2015, same collectors, in <abbrev xmlns:xlink="http://www.w3.org/1999/xlink" content-type="institution" xlink:title="South China Agricultural University" xlink:type="simple">SCAU</abbrev>.</p><!--PageBreak--><!--PageBreak--><p>
            <italic><tp:taxon-name><tp:taxon-name-part taxon-name-part-type="genus">Shiqianaphaenops</tp:taxon-name-part> <tp:taxon-name-part taxon-name-part-type="species">cursor</tp:taxon-name-part></tp:taxon-name></italic> (Uéno, 1999), comb. n.: We have not seen any material. We visited Cave Shenxian Dong, the type locality, in August 2015, but failed to catch anything. The cave is badly disturbed by human activities.</p></tp:treatment-sec></tp:taxon-treatment>
