# Supplementary material for: Contributions to the knowledge of subterranean trechine beetles in southern China’s karsts: five new genera (Insecta, Coleoptera, Carabidae, Trechinae)
Source: Zookeys. 2016 Feb 16;(564):121–56. doi: 10.3897/zookeys.564.6819 (PMC4820093; doi:10.3897/zookeys.564.6819)
Supplement: XML Treatment for Dianotrechus [file zookeys.564.6819-treatment2.xml]

<!DOCTYPE tp:taxon-treatment
  PUBLIC "-//TaxonX//DTD Taxonomic Treatment Publishing DTD v0 20100105//EN" "tax-treatment-NSO.dtd">
<tp:taxon-treatment xmlns:tp="http://www.plazi.org/taxpub"><tp:treatment-meta><kwd-group><label>Taxon classification</label><kwd><named-content content-type="kingdom">Animalia</named-content></kwd><kwd><named-content content-type="order">Coleoptera</named-content></kwd><kwd><named-content content-type="family">Carabidae</named-content></kwd></kwd-group><mixed-citation publication-type="journal"><person-group><name><surname>Tian</surname><given-names>Mingyi</given-names></name><name><surname>Huang</surname><given-names>Sunbin</given-names></name><name><surname>Wang</surname><given-names>Xinhui</given-names></name><name><surname>Tang</surname><given-names>Mingruo</given-names></name></person-group><article-title>Contributions to the knowledge of subterranean trechine beetles in southern China’s karsts: five new genera (<tp:taxon-name><tp:taxon-name-part taxon-name-part-type="class">Insecta</tp:taxon-name-part></tp:taxon-name>, <tp:taxon-name><tp:taxon-name-part taxon-name-part-type="order">Coleoptera</tp:taxon-name-part></tp:taxon-name>, <tp:taxon-name><tp:taxon-name-part taxon-name-part-type="family">Carabidae</tp:taxon-name-part></tp:taxon-name>, <tp:taxon-name><tp:taxon-name-part taxon-name-part-type="subfamily">Trechinae</tp:taxon-name-part></tp:taxon-name>)</article-title><source>Zookeys</source><day>16</day><month>2</month><year>2016</year><volume>2016</volume><issue>564</issue><fpage>121</fpage><lpage>156</lpage><pub-id pub-id-type="doi">10.3897/zookeys.564.6819</pub-id></mixed-citation></tp:treatment-meta><tp:nomenclature><tp:taxon-name>
            <tp:taxon-name-part taxon-name-part-type="genus">Dianotrechus</tp:taxon-name-part>
            <object-id xmlns:xlink="http://www.w3.org/1999/xlink" content-type="zoobank" xlink:type="simple">http://zoobank.org/844915FD-7B9B-421B-8143-0ACA207CEF54</object-id>
          </tp:taxon-name><tp:taxon-authority>Tian</tp:taxon-authority><tp:taxon-status xmlns:xlink="http://www.w3.org/1999/xlink" xlink:type="simple">gen. n.</tp:taxon-status></tp:nomenclature><tp:treatment-sec sec-type="Type species"><title>Type species.</title><p>
            <italic><tp:taxon-name><tp:taxon-name-part taxon-name-part-type="genus">Dianotrechus</tp:taxon-name-part> <tp:taxon-name-part taxon-name-part-type="species">gueorguievi</tp:taxon-name-part></tp:taxon-name></italic> Tian, sp. n. (Cave Dashi Dong, Kunming, Yunnan).</p></tp:treatment-sec><tp:treatment-sec sec-type="Diagnosis"><title>Diagnosis.</title><p>Small-sized and anophthalmic trechine beetles, with robust head, complete frontal furrows, bidentate right mandible, 4-setose mentum, fused mentum and submentum, short appendages, quadrate pronotum, widely spaced middle pores of the marginal umbilicate setiferious series and 6-setose ventrite VII in female.</p></tp:treatment-sec><tp:treatment-sec sec-type="Generic characteristics"><title>Generic characteristics.</title><p>Small-sized, anophthalmic trechine; unpigmented and apterous; head robust, genae strongly convex laterally; frontal furrows entire, two <!--PageBreak-->pairs of supra-orbital pores; right mandible bidentate; mentum and submentum completely fused; submentum 7-setose, a shorter seta present in the middle; mentum 4-setose; antennae short and stout, extending to basal third of elytra; prothorax with propleura invisible from above; pronotum quadrate, two pairs of laterodorsal setae present; elytra elongate-ovate, moderately convex, without prehumeral angles, lateral margins gently expanded, ciliated throughout; punctate-striate, two dorsal and the pre-apical pores present, apical stria present, humeral group of marginal umbilicate pores not aggregated, 5<sup>th</sup> and 6<sup>th</sup> pores of middle group widely separated, 5<sup>th</sup> pore strikingly shifted forward, much closer to 4<sup>th</sup> than to 6<sup>th</sup>; scutellum small; legs short and stout; protibia without longitudinal groove externally; ventrite VII in female with three pairs of setae.</p></tp:treatment-sec><tp:treatment-sec sec-type="Remarks"><title>Remarks.</title><p>The most striking peculiarities of this new genus lie in the conformation of the pronotum and the chaetotaxal pattern on the elytra, especially the middle group of umbilicate pores, in which the 5<sup>th</sup> pore is much closer to the 4<sup>th</sup> than to the 6<sup>th</sup>. <italic><tp:taxon-name><tp:taxon-name-part taxon-name-part-type="genus">Dianotrechus</tp:taxon-name-part></tp:taxon-name></italic> gen. n. seems to be particularly close to <italic><tp:taxon-name><tp:taxon-name-part taxon-name-part-type="genus">Shilinotrechus</tp:taxon-name-part></tp:taxon-name></italic> Uéno, 2003, an anophthalmic trechine genus also recorded from eastern Yunnan, but the former genus differs from the latter by the following character states: small-sized (versus medium-sized in <italic><tp:taxon-name><tp:taxon-name-part taxon-name-part-type="genus">Shilinotrechus</tp:taxon-name-part></tp:taxon-name></italic>); right mandible bidentate (versus tridentate in <italic><tp:taxon-name><tp:taxon-name-part taxon-name-part-type="genus">Shilinotrechus</tp:taxon-name-part></tp:taxon-name></italic>); body shape nearly parallel-sided (versus fusiform in <italic><tp:taxon-name><tp:taxon-name-part taxon-name-part-type="genus">Shilinotrechus</tp:taxon-name-part></tp:taxon-name></italic>); head of anophthalmic type (versus aphaenopsian type in <italic><tp:taxon-name><tp:taxon-name-part taxon-name-part-type="genus">Shilinotrechus</tp:taxon-name-part></tp:taxon-name></italic>); ventrite VII with three pairs <!--PageBreak-->of setae in female (versus two pairs in <italic><tp:taxon-name><tp:taxon-name-part taxon-name-part-type="genus">Shilinotrechus</tp:taxon-name-part></tp:taxon-name></italic>). Some more differences are also evident in the conformation of the pronotum and elytra, as well as the chaetotaxy pattern of the marginal umbilicate series.</p><p>Compared to <italic><tp:taxon-name><tp:taxon-name-part taxon-name-part-type="genus">Cimmeritodes</tp:taxon-name-part></tp:taxon-name></italic> Deuve, 1996, a small-sized trechine genus originally reported from the Huoyan Karst of Longshan County, northwestern Hunan Province, but also occurring in Zhejiang (<xref ref-type="bibr" rid="B14">Deuve and Tian 2015</xref>), <italic><tp:taxon-name><tp:taxon-name-part taxon-name-part-type="genus">Dianotrechus</tp:taxon-name-part></tp:taxon-name></italic> gen. n. is easily distinguished by the bidentate right mandible (versus tridentate in <italic><tp:taxon-name><tp:taxon-name-part taxon-name-part-type="genus">Cimmeritodes</tp:taxon-name-part></tp:taxon-name></italic>), the quadrate pronotum (versus cordate in <italic><tp:taxon-name><tp:taxon-name-part taxon-name-part-type="genus">Cimmeritodes</tp:taxon-name-part></tp:taxon-name></italic>), the chaetotaxy pattern of the marginal umbilicate series, in which the 5<sup>th</sup> is more distant from the 6<sup>th</sup> than from the <!--PageBreak-->4<sup>th</sup> (reverse in <italic><tp:taxon-name><tp:taxon-name-part taxon-name-part-type="genus">Cimmeritodes</tp:taxon-name-part></tp:taxon-name></italic>), and ventrite VII has three pairs of setae in the female (two pairs in <italic><tp:taxon-name><tp:taxon-name-part taxon-name-part-type="genus">Cimmeritodes</tp:taxon-name-part></tp:taxon-name></italic>).</p></tp:treatment-sec><tp:treatment-sec sec-type="Etymology"><title>Etymology.</title><p>Dian + Trechus, “Dian” is a short name for Yunnan Province in Chinese. The name of the new genus reflects the occurrence of this cavernicolous trechine in Yunnan. Gender masculine.</p></tp:treatment-sec><tp:treatment-sec sec-type="Range"><title>Range.</title><p>China (eastern Yunnan) (Fig. <xref ref-type="fig" rid="F5">5a</xref>).</p></tp:treatment-sec><tp:treatment-sec><!--Section generated to contain objects referenced in tp:taxon-treatment.--><fig id="F5" position="float" orientation="portrait"><label>Figure 5.</label><caption><p>Distribution of the trechine beetles <bold>a</bold> <italic><tp:taxon-name><tp:taxon-name-part taxon-name-part-type="genus">Dianotrechus</tp:taxon-name-part> <tp:taxon-name-part taxon-name-part-type="species">gueorguievi</tp:taxon-name-part></tp:taxon-name></italic> Tian, gen. n., sp. n. <bold>b</bold> <italic><tp:taxon-name><tp:taxon-name-part taxon-name-part-type="genus">Shenaphaenops</tp:taxon-name-part> <tp:taxon-name-part taxon-name-part-type="species">humeralis</tp:taxon-name-part></tp:taxon-name></italic> Uéno, 1999 <bold>c</bold> <italic><tp:taxon-name><tp:taxon-name-part taxon-name-part-type="genus">Shiqianaphaenops</tp:taxon-name-part> <tp:taxon-name-part taxon-name-part-type="species">majusculus</tp:taxon-name-part></tp:taxon-name></italic> (Uéno, 1999), comb. n. <bold>d</bold> <italic><tp:taxon-name><tp:taxon-name-part taxon-name-part-type="genus">Tianeotrechus</tp:taxon-name-part> <tp:taxon-name-part taxon-name-part-type="species">trisetosus</tp:taxon-name-part></tp:taxon-name></italic> Tian &amp; Tang, gen. n., sp. n. <bold>e</bold> <italic><tp:taxon-name><tp:taxon-name-part taxon-name-part-type="genus">Huoyanodytes</tp:taxon-name-part> <tp:taxon-name-part taxon-name-part-type="species">tujiaphilus</tp:taxon-name-part></tp:taxon-name></italic> Tian &amp; Huang, sp. n. <bold>f</bold> <italic><tp:taxon-name><tp:taxon-name-part taxon-name-part-type="genus">Wanhuaphaenops</tp:taxon-name-part> <tp:taxon-name-part taxon-name-part-type="species">zhangi</tp:taxon-name-part></tp:taxon-name></italic> Tian &amp; Wang, gen. n., sp. n.</p></caption><graphic xmlns:xlink="http://www.w3.org/1999/xlink" xlink:href="zookeys-564-121-g005.jpg" position="float" orientation="portrait" xlink:type="simple" id="oo_78035.jpg"/></fig></tp:treatment-sec><ref-list><ref id="B14"><mixed-citation xmlns:xlink="http://www.w3.org/1999/xlink" xlink:type="simple">
          <person-group><name name-style="western"><surname>Deuve</surname><given-names>T</given-names></name><name name-style="western"><surname>Tian</surname><given-names>MY</given-names></name></person-group> (<year>2015</year>) <article-title>Trois nouveaux <tp:taxon-name><tp:taxon-name-part taxon-name-part-type="family">Trechidae</tp:taxon-name-part></tp:taxon-name> troglobies anophtalmes des karsts du Guizhou et du Zhejiang, en Chine (<tp:taxon-name><tp:taxon-name-part taxon-name-part-type="order">Coleoptera</tp:taxon-name-part></tp:taxon-name>, <tp:taxon-name><tp:taxon-name-part taxon-name-part-type="superfamily">Caraboidea</tp:taxon-name-part></tp:taxon-name>).</article-title> <source>Bulletin de la Société entomologique de France</source> <volume>102</volume>: <fpage>397</fpage>–<lpage>402</lpage>.</mixed-citation></ref></ref-list></tp:taxon-treatment>
