# Supplementary material for: Contributions to the knowledge of subterranean trechine beetles in southern China’s karsts: five new genera (Insecta, Coleoptera, Carabidae, Trechinae)
Source: Zookeys. 2016 Feb 16;(564):121–56. doi: 10.3897/zookeys.564.6819 (PMC4820093; doi:10.3897/zookeys.564.6819)
Supplement: XML Treatment for Dianotrechus gueorguievi [file zookeys.564.6819-treatment3.xml]

<!DOCTYPE tp:taxon-treatment
  PUBLIC "-//TaxonX//DTD Taxonomic Treatment Publishing DTD v0 20100105//EN" "tax-treatment-NSO.dtd">
<tp:taxon-treatment xmlns:tp="http://www.plazi.org/taxpub"><tp:treatment-meta><kwd-group><label>Taxon classification</label><kwd><named-content content-type="kingdom">Animalia</named-content></kwd><kwd><named-content content-type="order">Coleoptera</named-content></kwd><kwd><named-content content-type="family">Carabidae</named-content></kwd></kwd-group><mixed-citation publication-type="journal"><person-group><name><surname>Tian</surname><given-names>Mingyi</given-names></name><name><surname>Huang</surname><given-names>Sunbin</given-names></name><name><surname>Wang</surname><given-names>Xinhui</given-names></name><name><surname>Tang</surname><given-names>Mingruo</given-names></name></person-group><article-title>Contributions to the knowledge of subterranean trechine beetles in southern China’s karsts: five new genera (<tp:taxon-name><tp:taxon-name-part taxon-name-part-type="class">Insecta</tp:taxon-name-part></tp:taxon-name>, <tp:taxon-name><tp:taxon-name-part taxon-name-part-type="order">Coleoptera</tp:taxon-name-part></tp:taxon-name>, <tp:taxon-name><tp:taxon-name-part taxon-name-part-type="family">Carabidae</tp:taxon-name-part></tp:taxon-name>, <tp:taxon-name><tp:taxon-name-part taxon-name-part-type="subfamily">Trechinae</tp:taxon-name-part></tp:taxon-name>)</article-title><source>Zookeys</source><day>16</day><month>2</month><year>2016</year><volume>2016</volume><issue>564</issue><fpage>121</fpage><lpage>156</lpage><pub-id pub-id-type="doi">10.3897/zookeys.564.6819</pub-id></mixed-citation></tp:treatment-meta><tp:nomenclature><tp:taxon-name>
            <tp:taxon-name-part taxon-name-part-type="genus">Dianotrechus</tp:taxon-name-part>
            <tp:taxon-name-part taxon-name-part-type="species">gueorguievi</tp:taxon-name-part>
            <object-id xmlns:xlink="http://www.w3.org/1999/xlink" content-type="zoobank" xlink:type="simple">http://zoobank.org/1618C05C-2922-4288-94C0-AF26A23054B2</object-id>
          </tp:taxon-name><tp:taxon-authority>Tian</tp:taxon-authority><tp:taxon-status xmlns:xlink="http://www.w3.org/1999/xlink" xlink:type="simple">sp. n.</tp:taxon-status></tp:nomenclature><tp:treatment-sec sec-type="Holotype"><title>Holotype.</title><p>Female, labeled “China, Yunnan Province, Ermu Vill., Kunming District, Dashi Dong (Big Rock Cave), <named-content xmlns:xlink="http://www.w3.org/1999/xlink" content-type="dwc:verbatimCoordinates" xlink:type="simple">24°49'13"N/102°27'56"E</named-content>, 1940 m in altitude, XI-8-2011, B. Petrov leg.”, in <abbrev xmlns:xlink="http://www.w3.org/1999/xlink" content-type="institution" xlink:title="South China Agricultural University" xlink:type="simple">SCAU</abbrev>.</p></tp:treatment-sec><tp:treatment-sec sec-type="Diagnosis"><title>Diagnosis.</title><p>A small, stout, yellowish brown beetle which is densely pubescent, with short fore body and appendages, convex head, not tumid propleura which invisible from above, rather flat elytra and coarsely punctate elytral striae.</p></tp:treatment-sec><tp:treatment-sec sec-type="Description"><title>Description.</title><p>Length: 3.1 mm (including mandibles), width: 0.9 mm. Habitus as in Fig. <xref ref-type="fig" rid="F7">7</xref></p><fig id="F7" position="float" orientation="portrait"><label>Figure 7.</label><caption><p>Habitus of <italic><tp:taxon-name><tp:taxon-name-part taxon-name-part-type="genus">Dianotrechus</tp:taxon-name-part> <tp:taxon-name-part taxon-name-part-type="species">gueorguievi</tp:taxon-name-part></tp:taxon-name></italic> Tian, gen. n., sp. n., holotype, female Scale bar: 2.0 mm.</p></caption><graphic xmlns:xlink="http://www.w3.org/1999/xlink" xlink:href="zookeys-564-121-g007.jpg" position="float" orientation="portrait" xlink:type="simple" id="oo_78037.jpg"/></fig><p>Whole body yellowish brown, with palps pale; head and pronotum shiny, elytra dim; frons and vertex glabrous, genae with several short hairs, pronotum with a few fine setae, whole elytra covered with erect setae, these being as long as those on genae; underside generally glabrous, smooth and polished, but a few short hairs present on ventrites II and IV, and in lateral areas of prosternum; microsculptural meshes vanishing on head and pronotum, densely and moderately engraved on elytra. Fore part of body much shorter than elytra, <abbrev xmlns:xlink="http://www.w3.org/1999/xlink" xlink:title="length of elytra, from base of scutellum to elytral apex" xlink:type="simple">EL</abbrev>/(<abbrev xmlns:xlink="http://www.w3.org/1999/xlink" xlink:title="length of head including mandibles, from apex of right mandible to occipital suture" xlink:type="simple">HLm</abbrev>+<abbrev xmlns:xlink="http://www.w3.org/1999/xlink" xlink:title="length of pronotum, as above" xlink:type="simple">PnL</abbrev>) = 1.39.</p><p>Head short and stout, much longer than wide (including mandibles), <abbrev xmlns:xlink="http://www.w3.org/1999/xlink" xlink:title="length of head including mandibles, from apex of right mandible to occipital suture" xlink:type="simple">HLm</abbrev>/<abbrev xmlns:xlink="http://www.w3.org/1999/xlink" xlink:title="maximum width of head" xlink:type="simple">HW</abbrev> = 1.44, or as long as wide (excluding mandibles), genae broadly convex, frons and vertex moderately convex, frontal furrows entire, strongly divergent backwards; both supra-orbital pores closely located, posterior ones almost on frontal furrows, distance between anterior and posterior pores shorter than that between supra-orbital furrows at the closest point, neck short and broad; clypeus 4-setose, labrum transverse, nearly straight at frontal margin, 6-setose; mandibles rather short; labial suture missing; mentum 4-setose (two laterally and two at base of mental tooth); mentum tooth simple, very short, broad at apex; basal emargination wide and rather deep; ligula small and short, adnated to paraglossae, widened at apex, 6-setose; palps stout and short, penultimate joints much stouter than apical ones; 3<sup>rd</sup> maxillary palpomere slightly longer than 4<sup>th</sup>, labial palpomere 2<sup>nd</sup> distinctly longer than 3<sup>rd</sup>, bisetose at inner margin, with two additional setae in outer apical parts; 3<sup>rd</sup> maxillary palpomere with two tiny setae near apex; suborbital pores present, located in median portion of ventral genae, lying far from base of head; antennae short and stout, wholly pubescent, 1<sup>st</sup> antennomere stouter than others, 1<sup>st</sup>, 2<sup>nd</sup> and 4<sup>th</sup>-10<sup>th</sup> subequal in length, 3<sup>rd</sup> slightly longer than 2<sup>nd</sup>, but slightly shorter than 11<sup>th</sup>.</p><!--PageBreak--><p>Prothorax: propleura not tumid, invisible from above; pronotum transverse, <abbrev xmlns:xlink="http://www.w3.org/1999/xlink" xlink:title="length of pronotum, as above" xlink:type="simple">PnL</abbrev>/<abbrev xmlns:xlink="http://www.w3.org/1999/xlink" xlink:title="maximum width of pronotum" xlink:type="simple">PnW</abbrev> = 0.84, wider than head, <abbrev xmlns:xlink="http://www.w3.org/1999/xlink" xlink:title="maximum width of pronotum" xlink:type="simple">PnW</abbrev>/<abbrev xmlns:xlink="http://www.w3.org/1999/xlink" xlink:title="maximum width of head" xlink:type="simple">HW</abbrev> = 1.27, much shorter than head (including mandibles), <abbrev xmlns:xlink="http://www.w3.org/1999/xlink" xlink:title="length of head including mandibles, from apex of right mandible to occipital suture" xlink:type="simple">HLm</abbrev>/<abbrev xmlns:xlink="http://www.w3.org/1999/xlink" xlink:title="length of pronotum, as above" xlink:type="simple">PnL</abbrev> = 1.44, or as long as head (excluding mandibles); disc moderately convex; widest at about middle where lateral sides slightly expanded but remaining nearly parallel-sided, reflexed near hind angles; fore lateromarginal seta located at a little before middle, basal one a little before hind angle; fore angles rounded, basal ones rectangular and pointed; base as wide as front; front almost straight, base nearly straight medially, obtusely sinuate near hind angles; median line fine and well-defined, reaching front margin, but ending before basal transverse impression, the latter being distinctly marked and connected to basal foveae; front transverse impression unclear. Scutellum small and short.</p><p>Elytra elongate, slender, moderately convex, wider than pronotum, almost twice as long as wide, <abbrev xmlns:xlink="http://www.w3.org/1999/xlink" xlink:title="length of elytra, from base of scutellum to elytral apex" xlink:type="simple">EL</abbrev>/<abbrev xmlns:xlink="http://www.w3.org/1999/xlink" xlink:title="maximum width of combined elytra" xlink:type="simple">EW</abbrev> =1.93, widest at about middle of elytra, gently narrowed towards <!--PageBreak-->base and subapex; base wide, shoulders rounded, prehumeral angles missing; apex of each elytron rounded; disc moderately convex, striae coarsely punctate, intervals slightly convex; 1<sup>st</sup>-4<sup>th</sup> striae and apical striae well-marked, 1<sup>st</sup>-3<sup>rd</sup> striae complete, 4<sup>th</sup> finished at level before median dorsal pore; other striae wanting; basal pore present, lying near basal margin and on side of scutellum; both dorsal pores located on 4<sup>th</sup> intervals, at about basal third and a little behind the middle of elytra, respectively, pre-apical pore located at apical fusion of 2<sup>nd</sup> and 3<sup>rd</sup> striae, level to ending point of apical stria, about twice as far from apex as from suture; marginal umbilicate series with 1<sup>st</sup>, 2<sup>nd</sup>, 6<sup>th</sup> and <!--PageBreak-->apical pores close to marginal gutter, 2<sup>nd</sup>-4<sup>th</sup> pores equidistant, but 1<sup>st</sup> more isolated; 5<sup>th</sup> pore widely removed away from 6<sup>th</sup> and closer to 4<sup>th</sup> pore.</p><p>Legs moderately long, covered with dense and short hairs; protarsi short, 1<sup>st</sup> tarsomere not distinctly wider than others, longer than 2<sup>nd</sup> and 3<sup>rd</sup> combined, but shorter than 2<sup>nd</sup>-4<sup>th</sup> combined; meso- and metatarsi longer, 1<sup>st</sup> tarsomere as long as 2<sup>nd</sup>-4<sup>th</sup> combined, respectively. Ventrites IV-VI each with a pair of paramedian setae, ventrite VII in female with three pairs of setae.</p><p>Male: Unknown.</p></tp:treatment-sec><tp:treatment-sec sec-type="Etymology"><title>Etymology.</title><p>In honour of Dr. Borislav V. Guéorguiev (National Museum of Natural History, Sofia, Bulgaria), an expert in <tp:taxon-name><tp:taxon-name-part taxon-name-part-type="family">Carabidae</tp:taxon-name-part></tp:taxon-name>.</p></tp:treatment-sec><tp:treatment-sec sec-type="Distribution"><title>Distribution.</title><p>China (Yunnan) (Fig. <xref ref-type="fig" rid="F5">5a</xref>). Known only from the limestone Cave Dashi Dong in a western suburb of Kunming City (Fig. <xref ref-type="fig" rid="F8">8A–C</xref>).</p><fig id="F8" position="float" orientation="portrait"><label>Figure 8.</label><caption><p>Cave Dashi Dong, type locality of <italic><tp:taxon-name><tp:taxon-name-part taxon-name-part-type="genus">Dianotrechus</tp:taxon-name-part> <tp:taxon-name-part taxon-name-part-type="species">gueorguievi</tp:taxon-name-part></tp:taxon-name></italic> Tian, gen. n., sp. n. <bold>A</bold> entrance, outside view <bold>B</bold> entrance, inside view <bold>C</bold> main passage.</p></caption><graphic xmlns:xlink="http://www.w3.org/1999/xlink" xlink:href="zookeys-564-121-g008.jpg" position="float" orientation="portrait" xlink:type="simple" id="oo_78038.jpg"/></fig><p>Dashi Dong is located more than 1 km away from Ermu Village, Xianjie Zhen, Anning, Kunming. The opening of this cave is 27 m wide and 17 m high. Its total length is 1394 m and the total depth is 39.30 m. The temperature in the dark parts is 21 °C. The unique beetle was collected in the dark area. In order to find more specimens of this interesting beetle, we visited this cave three times in July 2014, July 2015 and August 2015, but of no avail.</p></tp:treatment-sec><tp:treatment-sec><!--Section generated to contain objects referenced in tp:taxon-treatment.--><fig id="F5" position="float" orientation="portrait"><label>Figure 5.</label><caption><p>Distribution of the trechine beetles <bold>a</bold> <italic><tp:taxon-name><tp:taxon-name-part taxon-name-part-type="genus">Dianotrechus</tp:taxon-name-part> <tp:taxon-name-part taxon-name-part-type="species">gueorguievi</tp:taxon-name-part></tp:taxon-name></italic> Tian, gen. n., sp. n. <bold>b</bold> <italic><tp:taxon-name><tp:taxon-name-part taxon-name-part-type="genus">Shenaphaenops</tp:taxon-name-part> <tp:taxon-name-part taxon-name-part-type="species">humeralis</tp:taxon-name-part></tp:taxon-name></italic> Uéno, 1999 <bold>c</bold> <italic><tp:taxon-name><tp:taxon-name-part taxon-name-part-type="genus">Shiqianaphaenops</tp:taxon-name-part> <tp:taxon-name-part taxon-name-part-type="species">majusculus</tp:taxon-name-part></tp:taxon-name></italic> (Uéno, 1999), comb. n. <bold>d</bold> <italic><tp:taxon-name><tp:taxon-name-part taxon-name-part-type="genus">Tianeotrechus</tp:taxon-name-part> <tp:taxon-name-part taxon-name-part-type="species">trisetosus</tp:taxon-name-part></tp:taxon-name></italic> Tian &amp; Tang, gen. n., sp. n. <bold>e</bold> <italic><tp:taxon-name><tp:taxon-name-part taxon-name-part-type="genus">Huoyanodytes</tp:taxon-name-part> <tp:taxon-name-part taxon-name-part-type="species">tujiaphilus</tp:taxon-name-part></tp:taxon-name></italic> Tian &amp; Huang, sp. n. <bold>f</bold> <italic><tp:taxon-name><tp:taxon-name-part taxon-name-part-type="genus">Wanhuaphaenops</tp:taxon-name-part> <tp:taxon-name-part taxon-name-part-type="species">zhangi</tp:taxon-name-part></tp:taxon-name></italic> Tian &amp; Wang, gen. n., sp. n.</p></caption><graphic xmlns:xlink="http://www.w3.org/1999/xlink" xlink:href="zookeys-564-121-g005.jpg" position="float" orientation="portrait" xlink:type="simple" id="oo_78035.jpg"/></fig></tp:treatment-sec></tp:taxon-treatment>
