# Supplementary material for: Contributions to the knowledge of subterranean trechine beetles in southern China’s karsts: five new genera (Insecta, Coleoptera, Carabidae, Trechinae)
Source: Zookeys. 2016 Feb 16;(564):121–56. doi: 10.3897/zookeys.564.6819 (PMC4820093; doi:10.3897/zookeys.564.6819)
Supplement: XML Treatment for Tianeotrechus trisetosus [file zookeys.564.6819-treatment5.xml]

<!DOCTYPE tp:taxon-treatment
  PUBLIC "-//TaxonX//DTD Taxonomic Treatment Publishing DTD v0 20100105//EN" "tax-treatment-NSO.dtd">
<tp:taxon-treatment xmlns:tp="http://www.plazi.org/taxpub"><tp:treatment-meta><kwd-group><label>Taxon classification</label><kwd><named-content content-type="kingdom">Animalia</named-content></kwd><kwd><named-content content-type="order">Coleoptera</named-content></kwd><kwd><named-content content-type="family">Carabidae</named-content></kwd></kwd-group><mixed-citation publication-type="journal"><person-group><name><surname>Tian</surname><given-names>Mingyi</given-names></name><name><surname>Huang</surname><given-names>Sunbin</given-names></name><name><surname>Wang</surname><given-names>Xinhui</given-names></name><name><surname>Tang</surname><given-names>Mingruo</given-names></name></person-group><article-title>Contributions to the knowledge of subterranean trechine beetles in southern China’s karsts: five new genera (<tp:taxon-name><tp:taxon-name-part taxon-name-part-type="class">Insecta</tp:taxon-name-part></tp:taxon-name>, <tp:taxon-name><tp:taxon-name-part taxon-name-part-type="order">Coleoptera</tp:taxon-name-part></tp:taxon-name>, <tp:taxon-name><tp:taxon-name-part taxon-name-part-type="family">Carabidae</tp:taxon-name-part></tp:taxon-name>, <tp:taxon-name><tp:taxon-name-part taxon-name-part-type="subfamily">Trechinae</tp:taxon-name-part></tp:taxon-name>)</article-title><source>Zookeys</source><day>16</day><month>2</month><year>2016</year><volume>2016</volume><issue>564</issue><fpage>121</fpage><lpage>156</lpage><pub-id pub-id-type="doi">10.3897/zookeys.564.6819</pub-id></mixed-citation></tp:treatment-meta><tp:nomenclature><tp:taxon-name>
            <tp:taxon-name-part taxon-name-part-type="genus">Tianeotrechus</tp:taxon-name-part>
            <tp:taxon-name-part taxon-name-part-type="species">trisetosus</tp:taxon-name-part>
            <object-id xmlns:xlink="http://www.w3.org/1999/xlink" content-type="zoobank" xlink:type="simple">http://zoobank.org/CDEDE83E-8CC2-4BAE-A706-45020D2D6265</object-id>
          </tp:taxon-name><tp:taxon-authority>Tian &amp; Tang</tp:taxon-authority><tp:taxon-status xmlns:xlink="http://www.w3.org/1999/xlink" xlink:type="simple">sp. n.</tp:taxon-status></tp:nomenclature><tp:treatment-sec sec-type="Holotype"><title>Holotype.</title><p>Male, Cave Bahao Dong, Gandong Village, Bala Xiang, Tian’e County, northern Guangxi, <named-content xmlns:xlink="http://www.w3.org/1999/xlink" content-type="dwc:verbatimCoordinates" xlink:type="simple">24°55'57.10"N/107°02'40.80"E</named-content>, 686 m in altitude, VIII-7-2015, Mingruo Tang leg., in <abbrev xmlns:xlink="http://www.w3.org/1999/xlink" content-type="institution" xlink:title="South China Agricultural University" xlink:type="simple">SCAU</abbrev>; paratypes: 4 males and 1 female, ibid., in <abbrev xmlns:xlink="http://www.w3.org/1999/xlink" content-type="institution" xlink:title="South China Agricultural University" xlink:type="simple">SCAU</abbrev>.</p></tp:treatment-sec><tp:treatment-sec sec-type="Diagnosis"><title>Diagnosis.</title><p>A medium-sized trechine, with shiny and robust body, moderated appendages, convex pronotum and elytra, and elongated elytra which have round shoulders and reduced striae.</p></tp:treatment-sec><tp:treatment-sec sec-type="Description"><title>Description.</title><p>Length: 5.6–5.7 mm (mean 5.66), width: 1.6 mm. Habitus as in Fig. <xref ref-type="fig" rid="F9">9</xref>.</p><p>Body brownish red, with palps, antennae and tarsi pale; frons, vertex and underside of head, pronotum, inner part of elytra glabrous, propleura and prosternum glabrous; genae, lateral parts of elytra, meso- and metasterna, and visible ventrites clothed with short pubescence; legs densely pubescent, covered with longer setae; microsculptural engraved meshes moderately transverse on head, strongly striate on pronotum and elytra.</p><p>Head elongate, much longer than wide, <abbrev xmlns:xlink="http://www.w3.org/1999/xlink" xlink:title="length of head including mandibles, from apex of right mandible to occipital suture" xlink:type="simple">HLm</abbrev>/<abbrev xmlns:xlink="http://www.w3.org/1999/xlink" xlink:title="maximum width of head" xlink:type="simple">HW</abbrev> = 1.78–1.80 (mean 1.79), <abbrev xmlns:xlink="http://www.w3.org/1999/xlink" xlink:title="length of head excluding mandibles, from front of labrum to occipital suture" xlink:type="simple">HLl</abbrev>/<abbrev xmlns:xlink="http://www.w3.org/1999/xlink" xlink:title="maximum width of head" xlink:type="simple">HW</abbrev> = 1.29–1.34 (mean 1.32); frons and vertex moderately convex; frontal furrows fairly long but incomplete, nearly parallel-sided, albeit slightly divergent posteriad, ending near neck constriction; genae barely expanded laterally, both sides held almost parallel; anterior and posterior supra-orbital pores located in the middle of genae and near neck constriction, respectively, distance between anterior and posterior pores much less than that between anterior pores; clypeus 4-setose, labrum transverse, widely but shallowly emarginated at front margin, 6-setose; mandibles distinctly curved at apex; palps thin and moderately long, 3<sup>rd</sup> and 4<sup>th</sup> maxillary pal<!--PageBreak-->pomeres, and 3<sup>rd</sup> labial palpomere glabrous, 2<sup>nd</sup> labial palpomere 4-setose; penultimate palpomere evidently longer than apical one of labium, slightly longer in maxilla; suborbital pores on ventral side of genae, located closer to submentum than to base of head; antennae extending to about apical 3/4 of elytra, pubescent from 2<sup>nd</sup> in apical half; 1<sup>st</sup> antennomere stout and bearing several setae, slightly shorter than 2<sup>nd</sup>; 3<sup>rd</sup> 1.6 times longer than 2<sup>nd</sup>; 3<sup>rd</sup>, 4<sup>th</sup> and 5<sup>th</sup> subequal in length, then gradually shortened from 6<sup>th</sup> to 10<sup>th</sup>; 11<sup>th</sup> as long as 9<sup>th</sup>.</p><!--PageBreak--><p>Prothorax expanded due to propleura, but concealed dorsally by pronotum, the latter being more strongly tumid laterally; pronotum longer than wide, <abbrev xmlns:xlink="http://www.w3.org/1999/xlink" xlink:title="length of pronotum, as above" xlink:type="simple">PnL</abbrev>/<abbrev xmlns:xlink="http://www.w3.org/1999/xlink" xlink:title="maximum width of pronotum" xlink:type="simple">PnW</abbrev> = 1.22-1.32 (mean 1.27); shorter than head with mandibles, <abbrev xmlns:xlink="http://www.w3.org/1999/xlink" xlink:title="length of pronotum, as above" xlink:type="simple">PnL</abbrev>/<abbrev xmlns:xlink="http://www.w3.org/1999/xlink" xlink:title="length of head including mandibles, from apex of right mandible to occipital suture" xlink:type="simple">HLm</abbrev> = 0.89-0.94 (mean 0.91); wider than head, <abbrev xmlns:xlink="http://www.w3.org/1999/xlink" xlink:title="maximum width of pronotum" xlink:type="simple">PnW</abbrev>/<abbrev xmlns:xlink="http://www.w3.org/1999/xlink" xlink:title="maximum width of head" xlink:type="simple">HW</abbrev> = 1.24-1.32 (mean 1.28); base narrower than front, <abbrev xmlns:xlink="http://www.w3.org/1999/xlink" xlink:title="width of pronotum at base" xlink:type="simple">PbW</abbrev>/<abbrev xmlns:xlink="http://www.w3.org/1999/xlink" xlink:title="width of pronotum at front" xlink:type="simple">PfW</abbrev> = 0.885-0.894 (mean 0.889), both nearly straight and unbeaded; widest before middle, lateral margins of pronotum invisible from above; anterior lateromarginal pores present, located at about apical third; middle line fine; frontal impression faint, depressed medially, basal transverse sulcus well-marked; disc strongly convex. Scutellum small and short.</p><p>Elytra elongate ovate, much longer than wide, <abbrev xmlns:xlink="http://www.w3.org/1999/xlink" xlink:title="length of elytra, from base of scutellum to elytral apex" xlink:type="simple">EL</abbrev>/<abbrev xmlns:xlink="http://www.w3.org/1999/xlink" xlink:title="maximum width of combined elytra" xlink:type="simple">EW</abbrev> = 1.72-1.75 (mean 1.74); as long as head (including mandibles) plus pronotum; much wider than pronotum, <abbrev xmlns:xlink="http://www.w3.org/1999/xlink" xlink:title="maximum width of combined elytra" xlink:type="simple">EW</abbrev>/<abbrev xmlns:xlink="http://www.w3.org/1999/xlink" xlink:title="maximum width of pronotum" xlink:type="simple">PnW</abbrev> = 1.80-1.88 (mean 1.83); widest at about 3/7<sup>ths</sup> from base; prehumeral part short, humeral angles rounded; lateral sides smooth and well-beaded, ciliated throughout; disc strongly convex except for a small area near base just behind scutellum, the latter being somewhat depressed; striae more or less obliterated but traceable, intervals slightly convex; base not bordered; basal pores on either side of scutellum, close to basal margin; three dorsal pores present on 3<sup>rd</sup> stria, located at about 1/6<sup>th</sup>, 2/5<sup>ths</sup>, 2/3<sup>rds</sup> and 5/6<sup>ths</sup> of elytra from base, respectively; pre-apical pore lying at about 5/6<sup>ths</sup> of elytra, at site of junction of 2<sup>nd</sup>, 3<sup>rd</sup> and 4<sup>th</sup> striae, much closer to elytral suture than to apical margin; humeral group of marginal umbilicate pores not aggregated, 1<sup>st</sup>, 2<sup>nd</sup> and 3<sup>rd</sup> pores forming an equilateral triangle, 4<sup>th</sup> widely distant from other three, 2<sup>nd</sup> close to, 4<sup>th</sup> far from, marginal gutter; middle group located behind middle of elytra, close to each other, distant from marginal gutter; apical pore minute, placed near elytral apex.</p><p>Legs moderately long, tibiae not longitudinally furrowed, hind tibia as long as elytral width; protarsi short; 1<sup>st</sup> tarsomere shorter than, or subequal to, or longer than 2<sup>nd</sup>-4<sup>th</sup> tarsomeres combined in pro-, meso- and metatarsi, respectively; 4<sup>th</sup> tarsomere wider than long in fore leg, as long as wide in middle leg, and evidently longer than wide in hind leg. Ventrites IV-VII each with one pair of setae.</p><p>Male genitalia (Fig. <xref ref-type="fig" rid="F10">10A, B</xref>): The median lobe of aedeagus well-sclerotized, small and slender, moderately curved ventrally in middle part, pointed at apex in lateral view; in dorsal view, apical lobe roundly broad at apex, nearly parallel-sided; base widely opening, with a large and thick sagittal aileron; parameres broad, much shorter than median lobe.</p><fig id="F10" position="float" orientation="portrait"><label>Figure 10.</label><caption><p>Male genitalia <bold>A</bold> and <bold>C</bold> median lobe, lateral view <bold>B</bold> and <bold>D</bold> apical lobe, dorsal view <bold>A</bold> and <bold>B</bold> <italic><tp:taxon-name><tp:taxon-name-part taxon-name-part-type="genus">Tianeotrechus</tp:taxon-name-part> <tp:taxon-name-part taxon-name-part-type="species">trisetosus</tp:taxon-name-part></tp:taxon-name></italic> Tian &amp; Tang, gen. n., sp. n. <bold>C</bold> and <bold>D</bold> <italic><tp:taxon-name><tp:taxon-name-part taxon-name-part-type="genus">Wanhuaphaenops</tp:taxon-name-part> <tp:taxon-name-part taxon-name-part-type="species">zhangi</tp:taxon-name-part></tp:taxon-name></italic> Tian &amp; Wang, gen. n., sp. n.</p></caption><graphic xmlns:xlink="http://www.w3.org/1999/xlink" xlink:href="zookeys-564-121-g010.jpg" position="float" orientation="portrait" xlink:type="simple" id="oo_78040.jpg"/></fig></tp:treatment-sec><tp:treatment-sec sec-type="Etymology"><title>Etymology.</title><p>To refer to the presence of three dorsal pores on elytron.</p></tp:treatment-sec><tp:treatment-sec sec-type="Distribution"><title>Distribution.</title><p>China (Guangxi) (Fig. <xref ref-type="fig" rid="F5">5d</xref>). Known so far from the limestone Cave Bahao Dong, southern Tian’e County (Fig. <xref ref-type="fig" rid="F11">11A</xref>).</p><fig id="F11" position="float" orientation="portrait"><label>Figure 11.</label><caption><p>Cave Bahao Dong, type locality of <italic><tp:taxon-name><tp:taxon-name-part taxon-name-part-type="genus">Tianeotrechus</tp:taxon-name-part> <tp:taxon-name-part taxon-name-part-type="species">trisetosus</tp:taxon-name-part></tp:taxon-name></italic> Tian &amp; Tang, gen. n., sp. n. <bold>A</bold> outside cave, arrowhead shows the entrance <bold>B</bold> a wandering individual of <italic><tp:taxon-name><tp:taxon-name-part taxon-name-part-type="genus">Tianeotrechus</tp:taxon-name-part> <tp:taxon-name-part taxon-name-part-type="species">trisetosus</tp:taxon-name-part></tp:taxon-name></italic> in cave <bold>C</bold> a wandering individual of <italic><tp:taxon-name><tp:taxon-name-part taxon-name-part-type="genus">Dongodytes</tp:taxon-name-part> <tp:taxon-name-part taxon-name-part-type="species">giraffa</tp:taxon-name-part></tp:taxon-name></italic> Uéno, 2005, in cave.</p></caption><graphic xmlns:xlink="http://www.w3.org/1999/xlink" xlink:href="zookeys-564-121-g011.jpg" position="float" orientation="portrait" xlink:type="simple" id="oo_78041.jpg"/></fig><p>The cave opens below a hill, surrounded by trees and bushes and is invisible from outside. The entrance is large, but the length remains unknown. It is deep and hardly accessible, accumulated by random ripraps; it takes the cavers about an hour to reach the underground river which runs through the deepest part of the cave. All of the type series were collected under stone in twilight and transition zones, thirty to fifty meters from the entrance. It is sympatric with <italic><tp:taxon-name><tp:taxon-name-part taxon-name-part-type="genus">Dongodytes</tp:taxon-name-part> <tp:taxon-name-part taxon-name-part-type="species">giraffa</tp:taxon-name-part></tp:taxon-name></italic> Uéno, 2005 (Fig. <xref ref-type="fig" rid="F11">11B, C</xref>).</p><!--PageBreak--></tp:treatment-sec><tp:treatment-sec><!--Section generated to contain objects referenced in tp:taxon-treatment.--><fig id="F9" position="float" orientation="portrait"><label>Figure 9.</label><caption><p>Habitus of <italic><tp:taxon-name><tp:taxon-name-part taxon-name-part-type="genus">Tianeotrechus</tp:taxon-name-part> <tp:taxon-name-part taxon-name-part-type="species">trisetosus</tp:taxon-name-part></tp:taxon-name></italic> Tian &amp; Tang, gen. n., sp. n., holotype, male Scale bar: 2.0 mm, <bold>A</bold> enlarged right mandible to show the quadrisetose teeth</p></caption><graphic xmlns:xlink="http://www.w3.org/1999/xlink" xlink:href="zookeys-564-121-g009.jpg" position="float" orientation="portrait" xlink:type="simple" id="oo_78039.jpg"/></fig><fig id="F5" position="float" orientation="portrait"><label>Figure 5.</label><caption><p>Distribution of the trechine beetles <bold>a</bold> <italic><tp:taxon-name><tp:taxon-name-part taxon-name-part-type="genus">Dianotrechus</tp:taxon-name-part> <tp:taxon-name-part taxon-name-part-type="species">gueorguievi</tp:taxon-name-part></tp:taxon-name></italic> Tian, gen. n., sp. n. <bold>b</bold> <italic><tp:taxon-name><tp:taxon-name-part taxon-name-part-type="genus">Shenaphaenops</tp:taxon-name-part> <tp:taxon-name-part taxon-name-part-type="species">humeralis</tp:taxon-name-part></tp:taxon-name></italic> Uéno, 1999 <bold>c</bold> <italic><tp:taxon-name><tp:taxon-name-part taxon-name-part-type="genus">Shiqianaphaenops</tp:taxon-name-part> <tp:taxon-name-part taxon-name-part-type="species">majusculus</tp:taxon-name-part></tp:taxon-name></italic> (Uéno, 1999), comb. n. <bold>d</bold> <italic><tp:taxon-name><tp:taxon-name-part taxon-name-part-type="genus">Tianeotrechus</tp:taxon-name-part> <tp:taxon-name-part taxon-name-part-type="species">trisetosus</tp:taxon-name-part></tp:taxon-name></italic> Tian &amp; Tang, gen. n., sp. n. <bold>e</bold> <italic><tp:taxon-name><tp:taxon-name-part taxon-name-part-type="genus">Huoyanodytes</tp:taxon-name-part> <tp:taxon-name-part taxon-name-part-type="species">tujiaphilus</tp:taxon-name-part></tp:taxon-name></italic> Tian &amp; Huang, sp. n. <bold>f</bold> <italic><tp:taxon-name><tp:taxon-name-part taxon-name-part-type="genus">Wanhuaphaenops</tp:taxon-name-part> <tp:taxon-name-part taxon-name-part-type="species">zhangi</tp:taxon-name-part></tp:taxon-name></italic> Tian &amp; Wang, gen. n., sp. n.</p></caption><graphic xmlns:xlink="http://www.w3.org/1999/xlink" xlink:href="zookeys-564-121-g005.jpg" position="float" orientation="portrait" xlink:type="simple" id="oo_78035.jpg"/></fig></tp:treatment-sec></tp:taxon-treatment>
