# Supplementary material for: Contributions to the knowledge of subterranean trechine beetles in southern China’s karsts: five new genera (Insecta, Coleoptera, Carabidae, Trechinae)
Source: Zookeys. 2016 Feb 16;(564):121–56. doi: 10.3897/zookeys.564.6819 (PMC4820093; doi:10.3897/zookeys.564.6819)
Supplement: XML Treatment for Huoyanodytes tujiaphilus [file zookeys.564.6819-treatment7.xml]

<!DOCTYPE tp:taxon-treatment
  PUBLIC "-//TaxonX//DTD Taxonomic Treatment Publishing DTD v0 20100105//EN" "tax-treatment-NSO.dtd">
<tp:taxon-treatment xmlns:tp="http://www.plazi.org/taxpub"><tp:treatment-meta><kwd-group><label>Taxon classification</label><kwd><named-content content-type="kingdom">Animalia</named-content></kwd><kwd><named-content content-type="order">Coleoptera</named-content></kwd><kwd><named-content content-type="family">Carabidae</named-content></kwd></kwd-group><mixed-citation publication-type="journal"><person-group><name><surname>Tian</surname><given-names>Mingyi</given-names></name><name><surname>Huang</surname><given-names>Sunbin</given-names></name><name><surname>Wang</surname><given-names>Xinhui</given-names></name><name><surname>Tang</surname><given-names>Mingruo</given-names></name></person-group><article-title>Contributions to the knowledge of subterranean trechine beetles in southern China’s karsts: five new genera (<tp:taxon-name><tp:taxon-name-part taxon-name-part-type="class">Insecta</tp:taxon-name-part></tp:taxon-name>, <tp:taxon-name><tp:taxon-name-part taxon-name-part-type="order">Coleoptera</tp:taxon-name-part></tp:taxon-name>, <tp:taxon-name><tp:taxon-name-part taxon-name-part-type="family">Carabidae</tp:taxon-name-part></tp:taxon-name>, <tp:taxon-name><tp:taxon-name-part taxon-name-part-type="subfamily">Trechinae</tp:taxon-name-part></tp:taxon-name>)</article-title><source>Zookeys</source><day>16</day><month>2</month><year>2016</year><volume>2016</volume><issue>564</issue><fpage>121</fpage><lpage>156</lpage><pub-id pub-id-type="doi">10.3897/zookeys.564.6819</pub-id></mixed-citation></tp:treatment-meta><tp:nomenclature><tp:taxon-name>
            <tp:taxon-name-part taxon-name-part-type="genus">Huoyanodytes</tp:taxon-name-part>
            <tp:taxon-name-part taxon-name-part-type="species">tujiaphilus</tp:taxon-name-part>
            <object-id xmlns:xlink="http://www.w3.org/1999/xlink" content-type="zoobank" xlink:type="simple">http://zoobank.org/C0AA3DF1-1854-4934-988E-B0A89C0E3B7C</object-id>
          </tp:taxon-name><tp:taxon-authority>Tian &amp; Huang</tp:taxon-authority><tp:taxon-status xmlns:xlink="http://www.w3.org/1999/xlink" xlink:type="simple">sp. n.</tp:taxon-status></tp:nomenclature><tp:treatment-sec sec-type="Holotype"><title>Holotype.</title><p>female, Cave Tujiamei Dong, Huoyan Karst, Huoyan Xiang, Wulongshan Geopark, Longshan County, NW Hunan Province, China, <named-content xmlns:xlink="http://www.w3.org/1999/xlink" content-type="dwc:verbatimCoordinates" xlink:type="simple">29°12'20.11"N/109°18'37.21"E</named-content>, 427 m in altitude, VII-3-2014, leg. Mingyi Tian, Weixin Liu, Haomin Yin, Sunbin Huang &amp; Xinhui Wang, deposited in <abbrev xmlns:xlink="http://www.w3.org/1999/xlink" content-type="institution" xlink:title="South China Agricultural University" xlink:type="simple">SCAU</abbrev>.</p></tp:treatment-sec><tp:treatment-sec sec-type="Diagnosis"><title>Diagnosis.</title><p>A large cavernicolous beetle, with light dark brown fore body, light brown elytra, tubiform head and prothorax, strongly convex elytra and 4-setose on each of visible abdominal ventrites.</p></tp:treatment-sec><tp:treatment-sec sec-type="Description"><title>Description.</title><p>Length: 7.0 mm including mandibles, width: 2.0 mm. Habitus as in Fig. <xref ref-type="fig" rid="F12">12</xref>.</p><fig id="F12" position="float" orientation="portrait"><label>Figure 12.</label><caption><p>Habitus of <italic><tp:taxon-name><tp:taxon-name-part taxon-name-part-type="genus">Huoyanodytes</tp:taxon-name-part> <tp:taxon-name-part taxon-name-part-type="species">tujiaphilus</tp:taxon-name-part></tp:taxon-name></italic> Tian &amp; Huang, gen. n., sp. n., holotype, female. Scale bar: 2.0 mm.</p></caption><graphic xmlns:xlink="http://www.w3.org/1999/xlink" xlink:href="zookeys-564-121-g012.jpg" position="float" orientation="portrait" xlink:type="simple" id="oo_78042.jpg"/></fig><!--PageBreak--><p>Head, pronotum legs excluding tarsi, antennomeres 1-2 light dark brown, elytra, antennomeres 3-11 light brown, palps pale; upper- and underside of head, pro-, meso- and metasterna sparsely covered with rather long setae; elytra glabrous; pronotum with two <!--PageBreak-->short hairs in middle portion along mid suture; microsculptural engraved meshes moderately transverse on head, vanishing on pronotum, and strongly transverse on elytra.</p><p>Body quite large sized, rather stout, head (including mandibles) plus pronotum slightly longer than elytra, (<abbrev xmlns:xlink="http://www.w3.org/1999/xlink" xlink:title="length of head including mandibles, from apex of right mandible to occipital suture" xlink:type="simple">HLm</abbrev>+<abbrev xmlns:xlink="http://www.w3.org/1999/xlink" xlink:title="length of pronotum, as above" xlink:type="simple">PnL</abbrev>)/<abbrev xmlns:xlink="http://www.w3.org/1999/xlink" xlink:title="length of elytra, from base of scutellum to elytral apex" xlink:type="simple">EL</abbrev> = 1.03.</p><p>Head evenly slender, much longer than wide, <abbrev xmlns:xlink="http://www.w3.org/1999/xlink" xlink:title="length of head including mandibles, from apex of right mandible to occipital suture" xlink:type="simple">HLm</abbrev>/<abbrev xmlns:xlink="http://www.w3.org/1999/xlink" xlink:title="maximum width of head" xlink:type="simple">HW</abbrev> = 2.90, or <abbrev xmlns:xlink="http://www.w3.org/1999/xlink" xlink:title="length of head excluding mandibles, from front of labrum to occipital suture" xlink:type="simple">HLl</abbrev>/<abbrev xmlns:xlink="http://www.w3.org/1999/xlink" xlink:title="maximum width of head" xlink:type="simple">HW</abbrev> = 2.08, genae well-developed and elongated, making head tube-like, nearly parallel-sided; frons, vertex and genae moderately convex; frontal furrows wide and deep, but short, ending at about middle of head from labrum, almost parallel to each other; anterior supra-orbital pores located at about basal 4/7<sup>th</sup> of head, lateral to frontal furrow and a little before its ending points, posterior ones located at about basal 1/5<sup>th</sup> of head excluding mandibles; distance between anterior pores as great as that between anterior and posterior pores of each side; clypeus 8-setose; labrum strongly transverse, straight at frontal margin, 6-setose; mandibles long and thin, gently incurved in apical half and distinctly unciform at apex; labial suture clear; mentum widely and deeply concave at base, bisetose, mental tooth simple, blunt at apex; submentum 10-setose; ligula 10-setose, setae being short; palps elongated, slender and subcylindrical, 3<sup>rd</sup> maxillary palpomere longer than 4<sup>th</sup>, both glabrous; 2<sup>nd</sup> labial palpomere longer than 3<sup>rd</sup>, bisetose at inner margin, and with two additional setae in subapical and apical parts, respectively; antennae long and pubescent, 1<sup>st</sup> antennomere stouter, about 2/3<sup>rds</sup> as long as 2<sup>nd</sup>, which is about 3/4<sup>ths</sup> as long as 3<sup>rd</sup>, 4<sup>th</sup> slightly longer than 3<sup>rd</sup>, 5<sup>th</sup> longest, slightly longer than 4<sup>th</sup>, 6<sup>th</sup>-11<sup>th</sup> as long as 4<sup>th</sup>; head (including mandibles) plus pronotum slightly longer than elytra.</p><p>Prothorax barrel-shaped, longer than wide, <abbrev xmlns:xlink="http://www.w3.org/1999/xlink" xlink:title="length of prothorax, along the median line" xlink:type="simple">PrL</abbrev>/<abbrev xmlns:xlink="http://www.w3.org/1999/xlink" xlink:title="maximum width of prothorax" xlink:type="simple">PrW</abbrev> = 1.53, widest at about third from base; longer or shorter than head excluding or including mandibles, <abbrev xmlns:xlink="http://www.w3.org/1999/xlink" xlink:title="length of prothorax, along the median line" xlink:type="simple">PrL</abbrev>/HL = 0.76 or 1.09; much wider than head, <abbrev xmlns:xlink="http://www.w3.org/1999/xlink" xlink:title="maximum width of prothorax" xlink:type="simple">PrW</abbrev>/<abbrev xmlns:xlink="http://www.w3.org/1999/xlink" xlink:title="maximum width of head" xlink:type="simple">HW</abbrev> = 1.45; propleura distinctly tumid, wholly visible from above; wider than pronotum, <abbrev xmlns:xlink="http://www.w3.org/1999/xlink" xlink:title="maximum width of prothorax" xlink:type="simple">PrW</abbrev>/<abbrev xmlns:xlink="http://www.w3.org/1999/xlink" xlink:title="maximum width of pronotum" xlink:type="simple">PnW</abbrev> = 1.17; pronotum much longer than wide, <abbrev xmlns:xlink="http://www.w3.org/1999/xlink" xlink:title="length of pronotum, as above" xlink:type="simple">PnL</abbrev>/<abbrev xmlns:xlink="http://www.w3.org/1999/xlink" xlink:title="maximum width of pronotum" xlink:type="simple">PnW</abbrev> = 1.79, wider than head, <abbrev xmlns:xlink="http://www.w3.org/1999/xlink" xlink:title="maximum width of pronotum" xlink:type="simple">PnW</abbrev>/<abbrev xmlns:xlink="http://www.w3.org/1999/xlink" xlink:title="maximum width of head" xlink:type="simple">HW</abbrev> = 1.24; subparallel-sided, but narrowly and broadly contracted at both ends, making front and hind angles round off, albeit front ones fairly angulate; lateral margins not beaded; <abbrev xmlns:xlink="http://www.w3.org/1999/xlink" xlink:title="maximum width of prothorax" xlink:type="simple">PrW</abbrev>/<abbrev xmlns:xlink="http://www.w3.org/1999/xlink" xlink:title="maximum width of pronotum" xlink:type="simple">PnW</abbrev> = 1.17; base nearly as wide as front, frontal margin not beaded, finely emarginated in the middle, basal margin widely beaded and nearly straight; both fore and hind lateromarginal setae placed a little mesal to dorsolateral suture, at about basal fourth and apical fifth of pronotum, respectively; disc slightly convex; median line clear, reaching both ends; both transverse impressions not well-marked. Scutellum small and short.</p><p>Elytra ovate-oblong, strongly convex; twice as wide as prothorax, much longer than wide, <abbrev xmlns:xlink="http://www.w3.org/1999/xlink" xlink:title="length of elytra, from base of scutellum to elytral apex" xlink:type="simple">EL</abbrev>/<abbrev xmlns:xlink="http://www.w3.org/1999/xlink" xlink:title="maximum width of combined elytra" xlink:type="simple">EW</abbrev>=1.89; widest a little behind middle, lateral margins smooth throughout, neither ciliated nor dentate; without prehumeral angles; apex broadly rounded; striae completely disappeared; two dorsal pores present on the location of 3<sup>rd</sup> stria, at about basal 2/7<sup>ths</sup> and 3/5<sup>ths</sup> of elytra, respectively; pre-apical pores located at about apical 2/11<sup>ths</sup> of elytra; basal pore present, a little distant from scutellum; humeral group of marginal umbilicate pores not aggregated, composed of five pores, 1<sup>st</sup> pore transversally removed mesad and backward, at a little behind level to 2<sup>nd</sup>, but a little before the <!--PageBreak-->anterior dorsal pore; 3<sup>rd</sup> pore close to 2<sup>nd</sup>; 3<sup>rd</sup>, 4<sup>th</sup> and 5<sup>th</sup> pores widely and equidistantly located; 6<sup>th</sup> and 7<sup>th</sup> pores of middle group shifted behind, lying at about apical fourth of elytra; apical group composed of three pores, apical pore located closer to suture than to elytral margin; only 2<sup>nd</sup> and 9<sup>th</sup> pores close to marginal gutter, others widely distant from the gutter.</p><p>Legs moderately long, femora gradually dilated from base towards subapical portions, then suddenly narrowed towards apices, covered with sparse, long and erect setae; tibiae and tarsi covered with dense and short hairs; tibiae thin, without longitudinal grooves; protarsi short, 1<sup>st</sup> tarsomere wider than others, longer than 2<sup>nd</sup>and 3<sup>rd</sup> combined, but shorter than 2<sup>nd</sup>-4<sup>th</sup> combined; meso- and metatarsi longer, 1<sup>st</sup> tarsomere as long as 2<sup>nd</sup>-4<sup>th</sup> combined.</p><p>Male: Unknown.</p></tp:treatment-sec><tp:treatment-sec sec-type="Etymology"><title>Etymology.</title><p>tujia + philus, to refer to the fact that the new species is occurring in the country of Tujia people.</p></tp:treatment-sec><tp:treatment-sec sec-type="Distribution"><title>Distribution.</title><p>China (Hunan)(Fig. <xref ref-type="fig" rid="F5">5e</xref>). Known only from the limestone Cave Tujiamei Dong, Wulongshan Geopark, Longshan County, northwesternmost Hunan Province.</p><p>This cave (Fig. <xref ref-type="fig" rid="F13">13A, B</xref>) lies very close to Feihu Dong, the longest cave in Huoyan Karst, along the main road, and opposite Tujiamei Restaurant. This is a water source cave, with a small underground stream running throughout, the length still being unknown. It is highly moist and muddy. We surveyed as long as about 400 m in the cave, and collected the unique specimen in the dark zone when it was wandering on the wall. The other three trechine species found in the cave are <italic><tp:taxon-name><tp:taxon-name-part taxon-name-part-type="genus">Cathaiaphaenops</tp:taxon-name-part> <tp:taxon-name-part taxon-name-part-type="species">delprati</tp:taxon-name-part></tp:taxon-name></italic> Deuve, 1996 (Fig. <xref ref-type="fig" rid="F13">13C</xref>), <italic><tp:taxon-name><tp:taxon-name-part taxon-name-part-type="genus">Sinotroglodytes</tp:taxon-name-part> <tp:taxon-name-part taxon-name-part-type="species">bedosae</tp:taxon-name-part></tp:taxon-name></italic> Deuve, 1996, and <italic><tp:taxon-name><tp:taxon-name-part taxon-name-part-type="genus">Toshiaphaenops</tp:taxon-name-part> <tp:taxon-name-part taxon-name-part-type="species">ovicollis</tp:taxon-name-part></tp:taxon-name></italic> Uéno, 1999. We visited this and adjacent caves in July, 2015 in order to find more specimens of this interesting beetle, but failed to catch anything.</p><fig id="F13" position="float" orientation="portrait"><label>Figure 13.</label><caption><p>Cave Tujiamei Dong, type locality of <italic><tp:taxon-name><tp:taxon-name-part taxon-name-part-type="genus">Huoyanodytes</tp:taxon-name-part> <tp:taxon-name-part taxon-name-part-type="species">tujiaphilus</tp:taxon-name-part></tp:taxon-name></italic> Tian &amp; Huang, sp. n. <bold>A</bold> environ outside cave, arrowhead showing the site of entrance <bold>B</bold> entrance <bold>C</bold> a wandering individual of <italic><tp:taxon-name><tp:taxon-name-part taxon-name-part-type="genus">Cathaiaphaenops</tp:taxon-name-part> <tp:taxon-name-part taxon-name-part-type="species">delprati</tp:taxon-name-part></tp:taxon-name></italic> Deuve, 1996, a sympatric trechine beetle of <italic><tp:taxon-name><tp:taxon-name-part taxon-name-part-type="genus">Huoyanodytes</tp:taxon-name-part> <tp:taxon-name-part taxon-name-part-type="species">tujiaphilus</tp:taxon-name-part></tp:taxon-name></italic> Tian &amp; Huang, sp. n.</p></caption><graphic xmlns:xlink="http://www.w3.org/1999/xlink" xlink:href="zookeys-564-121-g013.jpg" position="float" orientation="portrait" xlink:type="simple" id="oo_78043.jpg"/></fig></tp:treatment-sec><tp:treatment-sec><!--Section generated to contain objects referenced in tp:taxon-treatment.--><fig id="F5" position="float" orientation="portrait"><label>Figure 5.</label><caption><p>Distribution of the trechine beetles <bold>a</bold> <italic><tp:taxon-name><tp:taxon-name-part taxon-name-part-type="genus">Dianotrechus</tp:taxon-name-part> <tp:taxon-name-part taxon-name-part-type="species">gueorguievi</tp:taxon-name-part></tp:taxon-name></italic> Tian, gen. n., sp. n. <bold>b</bold> <italic><tp:taxon-name><tp:taxon-name-part taxon-name-part-type="genus">Shenaphaenops</tp:taxon-name-part> <tp:taxon-name-part taxon-name-part-type="species">humeralis</tp:taxon-name-part></tp:taxon-name></italic> Uéno, 1999 <bold>c</bold> <italic><tp:taxon-name><tp:taxon-name-part taxon-name-part-type="genus">Shiqianaphaenops</tp:taxon-name-part> <tp:taxon-name-part taxon-name-part-type="species">majusculus</tp:taxon-name-part></tp:taxon-name></italic> (Uéno, 1999), comb. n. <bold>d</bold> <italic><tp:taxon-name><tp:taxon-name-part taxon-name-part-type="genus">Tianeotrechus</tp:taxon-name-part> <tp:taxon-name-part taxon-name-part-type="species">trisetosus</tp:taxon-name-part></tp:taxon-name></italic> Tian &amp; Tang, gen. n., sp. n. <bold>e</bold> <italic><tp:taxon-name><tp:taxon-name-part taxon-name-part-type="genus">Huoyanodytes</tp:taxon-name-part> <tp:taxon-name-part taxon-name-part-type="species">tujiaphilus</tp:taxon-name-part></tp:taxon-name></italic> Tian &amp; Huang, sp. n. <bold>f</bold> <italic><tp:taxon-name><tp:taxon-name-part taxon-name-part-type="genus">Wanhuaphaenops</tp:taxon-name-part> <tp:taxon-name-part taxon-name-part-type="species">zhangi</tp:taxon-name-part></tp:taxon-name></italic> Tian &amp; Wang, gen. n., sp. n.</p></caption><graphic xmlns:xlink="http://www.w3.org/1999/xlink" xlink:href="zookeys-564-121-g005.jpg" position="float" orientation="portrait" xlink:type="simple" id="oo_78035.jpg"/></fig></tp:treatment-sec></tp:taxon-treatment>
