# Supplementary material for: Contributions to the knowledge of subterranean trechine beetles in southern China’s karsts: five new genera (Insecta, Coleoptera, Carabidae, Trechinae)
Source: Zookeys. 2016 Feb 16;(564):121–56. doi: 10.3897/zookeys.564.6819 (PMC4820093; doi:10.3897/zookeys.564.6819)
Supplement: XML Treatment for Wanhuaphaenops [file zookeys.564.6819-treatment8.xml]

<!DOCTYPE tp:taxon-treatment
  PUBLIC "-//TaxonX//DTD Taxonomic Treatment Publishing DTD v0 20100105//EN" "tax-treatment-NSO.dtd">
<tp:taxon-treatment xmlns:tp="http://www.plazi.org/taxpub"><tp:treatment-meta><kwd-group><label>Taxon classification</label><kwd><named-content content-type="kingdom">Animalia</named-content></kwd><kwd><named-content content-type="order">Coleoptera</named-content></kwd><kwd><named-content content-type="family">Carabidae</named-content></kwd></kwd-group><mixed-citation publication-type="journal"><person-group><name><surname>Tian</surname><given-names>Mingyi</given-names></name><name><surname>Huang</surname><given-names>Sunbin</given-names></name><name><surname>Wang</surname><given-names>Xinhui</given-names></name><name><surname>Tang</surname><given-names>Mingruo</given-names></name></person-group><article-title>Contributions to the knowledge of subterranean trechine beetles in southern China’s karsts: five new genera (<tp:taxon-name><tp:taxon-name-part taxon-name-part-type="class">Insecta</tp:taxon-name-part></tp:taxon-name>, <tp:taxon-name><tp:taxon-name-part taxon-name-part-type="order">Coleoptera</tp:taxon-name-part></tp:taxon-name>, <tp:taxon-name><tp:taxon-name-part taxon-name-part-type="family">Carabidae</tp:taxon-name-part></tp:taxon-name>, <tp:taxon-name><tp:taxon-name-part taxon-name-part-type="subfamily">Trechinae</tp:taxon-name-part></tp:taxon-name>)</article-title><source>Zookeys</source><day>16</day><month>2</month><year>2016</year><volume>2016</volume><issue>564</issue><fpage>121</fpage><lpage>156</lpage><pub-id pub-id-type="doi">10.3897/zookeys.564.6819</pub-id></mixed-citation></tp:treatment-meta><tp:nomenclature><tp:taxon-name>
            <tp:taxon-name-part taxon-name-part-type="genus">Wanhuaphaenops</tp:taxon-name-part>
            <object-id xmlns:xlink="http://www.w3.org/1999/xlink" content-type="zoobank" xlink:type="simple">http://zoobank.org/C04A6404-CAD3-421C-97C8-5848046875BB</object-id>
          </tp:taxon-name><tp:taxon-authority>Tian &amp; Wang</tp:taxon-authority><tp:taxon-status xmlns:xlink="http://www.w3.org/1999/xlink" xlink:type="simple">gen. n.</tp:taxon-status></tp:nomenclature><tp:treatment-sec sec-type="Type species"><title>Type species.</title><p>
            <italic><tp:taxon-name><tp:taxon-name-part taxon-name-part-type="genus">Wanhuaphaenops</tp:taxon-name-part> <tp:taxon-name-part taxon-name-part-type="species">zhangi</tp:taxon-name-part></tp:taxon-name></italic> Tian &amp; Wang, sp. n. (Cave Songjia Dong, Chenzhou, Hunan).</p></tp:treatment-sec><tp:treatment-sec sec-type="Diagnosis"><title>Diagnosis.</title><p>Medium-sized, aphaenopsian beetles, body elongate, with short antennae and quite long legs, slender head, reduced frontal furrows, bisetose mentum, clear labial suture, short and tumid prothorax, elongated elytra and bisetose on each of abdominal ventrites.</p></tp:treatment-sec><tp:treatment-sec sec-type="Generic characteristics"><title>Generic characteristics.</title><p>Medium-sized, aphaenopsian type trechine, eyeless, unpigmented and apterous; body very strongly elongate, highly modified morphologically, albeit antennae rather short; head typically aphaenopsoid, extremely elongated as in <italic><tp:taxon-name><tp:taxon-name-part taxon-name-part-type="genus">Dongodytes</tp:taxon-name-part></tp:taxon-name></italic> Deuve, 1993 or some members of <italic><tp:taxon-name><tp:taxon-name-part taxon-name-part-type="genus">Sinaphaenops</tp:taxon-name-part></tp:taxon-name></italic> Uéno &amp; Wang, 1991, much longer than wide, with short and incomplete frontal furrows ending at about middle of head from clypeus, two pairs of supra-orbital pores present, both anterior <!--PageBreak-->and posterior pores widely spaced; mandibles moderately long, well-developed, right mandible tridentate; labial suture clear; mentum bisetose, distinctly concave, tooth moderately long, thick and blunt at apex; submentum provided with a row of seven (or eight in a male individual) setae, median one much shorter than others; antennae quite short, extending to about middle of elytra; prothorax distinctly shorter than head, longer than wide, propleura strongly tumid, visible from above; pronotum subquadrate, base nearly as wide as front, both anterior and posterior lateromarginal setae present; elytra strongly elongate, slightly longer than head (including mandibles) plus prothorax; widest behind middle, marginal sides smooth throughout, but ciliate in humeral angle area; humera distinctly angulate; disc moderately convex, rather flat <!--PageBreak-->near base, striae well-defined or obliterated, two dorsal and the pre-apical pore present; humeral pores of marginal umbilicate series not aggregated, middle group not close to each other; legs fairly long, 1<sup>st</sup> protarsomere in male modified, with a tiny apical denticle inward; tibiae without longitudinal furrow externally; ventrite VII with two pairs of setae in both sexes; aedeagus minute, well-sclerotized, short and broad, strongly arcuate, apex blunt, basal part large, with a small sagittal aileron, inner sac with a fairly large copulatory piece, parameres long, right one longer than left one, broad at apex, each bearing three long apical setae.</p></tp:treatment-sec><tp:treatment-sec sec-type="Remarks"><title>Remarks.</title><p>The true affinities of <italic><tp:taxon-name><tp:taxon-name-part taxon-name-part-type="genus">Wanhuaphaenops</tp:taxon-name-part></tp:taxon-name></italic> gen. n. likewise remain uncertain. Probably the closest match is <italic><tp:taxon-name><tp:taxon-name-part taxon-name-part-type="genus">Shenaphaenops</tp:taxon-name-part></tp:taxon-name></italic> Uéno, 1999 (from northwestern Guizhou Province) because both share several important characters: a wholly pubescent body, humera strongly angulate, right mandibles tridentate, only 1<sup>st</sup> protarsomere modified in male, two pairs of supra-orbital pores present on head, two dorsal and the pre-apical pores present on elytron, and ventrite VII 4-setose. However, <italic><tp:taxon-name><tp:taxon-name-part taxon-name-part-type="genus">Wanhuaphaenops</tp:taxon-name-part></tp:taxon-name></italic> gen. n. is easily distinguished from <italic><tp:taxon-name><tp:taxon-name-part taxon-name-part-type="genus">Shenaphaenops</tp:taxon-name-part></tp:taxon-name></italic> by the following characters: (1) head much more elongated, with anterior supra-orbital pore widely distant from posterior one, and labial suture clear (reverse in <italic><tp:taxon-name><tp:taxon-name-part taxon-name-part-type="genus">Shenaphaenops</tp:taxon-name-part></tp:taxon-name></italic>); (2) antennae much shorter than in <italic><tp:taxon-name><tp:taxon-name-part taxon-name-part-type="genus">Shenaphaenops</tp:taxon-name-part></tp:taxon-name></italic>, in which these extending to nearly elytral apex; (3) pronotal posterior lateromarginal setae present in <italic><tp:taxon-name><tp:taxon-name-part taxon-name-part-type="genus">Wanhuaphaenops</tp:taxon-name-part></tp:taxon-name></italic> gen. n., but absent in <italic><tp:taxon-name><tp:taxon-name-part taxon-name-part-type="genus">Shenaphaenops</tp:taxon-name-part></tp:taxon-name></italic>; (4) aedeagus stouter and strongly arcuate in <italic><tp:taxon-name><tp:taxon-name-part taxon-name-part-type="genus">Wanhuaphaenops</tp:taxon-name-part></tp:taxon-name></italic> gen. n., with each paramere bearing three apical setae(Fig. <xref ref-type="fig" rid="F10">10C, D</xref>), versus aedeagus being slender and slightly arcuate, with each paramere bearing two apical setae in <italic><tp:taxon-name><tp:taxon-name-part taxon-name-part-type="genus">Shenaphaenops</tp:taxon-name-part></tp:taxon-name></italic> (Fig. <xref ref-type="fig" rid="F4">4C, D</xref>).</p><p>
            <italic><tp:taxon-name><tp:taxon-name-part taxon-name-part-type="genus">Wanhuaphaenops</tp:taxon-name-part></tp:taxon-name></italic> gen. n. might also be found related to the genus <italic><tp:taxon-name><tp:taxon-name-part taxon-name-part-type="genus">Sinaphaenops</tp:taxon-name-part></tp:taxon-name></italic> Uéno &amp; Wang, 1991, one of the most highly modified genera among the Chinese cave-dwelling trechines which ranges from west, southern Guizhou and northernmost Guangxi. Both share a somewhat similar body configuration, but <italic><tp:taxon-name><tp:taxon-name-part taxon-name-part-type="genus">Wanhuaphaenops</tp:taxon-name-part></tp:taxon-name></italic> gen. n. is much smaller and less troglomorphic than <italic><tp:taxon-name><tp:taxon-name-part taxon-name-part-type="genus">Sinaphaenops</tp:taxon-name-part></tp:taxon-name></italic>, the appendages being much shorter, and only one joint of protarsi (1<sup>st</sup> protarsomere) is modified in the male, versus two, and a different elytral chaetotaxy.</p></tp:treatment-sec><tp:treatment-sec sec-type="Etymology"><title>Etymology.</title><p>As Cave Songjia Dong represents one branch of the Wanhuayan cave system, the name of this new genus refers to the occurrence of this aphaenopsian beetle in Wanhuayan caves. Gender masculine.</p></tp:treatment-sec><tp:treatment-sec sec-type="Range"><title>Range.</title><p>China (southern Hunan) (Fig. <xref ref-type="fig" rid="F5">5f</xref>).</p></tp:treatment-sec><tp:treatment-sec><!--Section generated to contain objects referenced in tp:taxon-treatment.--><fig id="F10" position="float" orientation="portrait"><label>Figure 10.</label><caption><p>Male genitalia <bold>A</bold> and <bold>C</bold> median lobe, lateral view <bold>B</bold> and <bold>D</bold> apical lobe, dorsal view <bold>A</bold> and <bold>B</bold> <italic><tp:taxon-name><tp:taxon-name-part taxon-name-part-type="genus">Tianeotrechus</tp:taxon-name-part> <tp:taxon-name-part taxon-name-part-type="species">trisetosus</tp:taxon-name-part></tp:taxon-name></italic> Tian &amp; Tang, gen. n., sp. n. <bold>C</bold> and <bold>D</bold> <italic><tp:taxon-name><tp:taxon-name-part taxon-name-part-type="genus">Wanhuaphaenops</tp:taxon-name-part> <tp:taxon-name-part taxon-name-part-type="species">zhangi</tp:taxon-name-part></tp:taxon-name></italic> Tian &amp; Wang, gen. n., sp. n.</p></caption><graphic xmlns:xlink="http://www.w3.org/1999/xlink" xlink:href="zookeys-564-121-g010.jpg" position="float" orientation="portrait" xlink:type="simple" id="oo_78040.jpg"/></fig><fig id="F4" position="float" orientation="portrait"><label>Figure 4.</label><caption><p>Male genitalia <bold>A</bold> and <bold>C</bold> median lobe, lateral view <bold>B</bold> and <bold>D</bold> apical lobe, dorsal view <bold>A</bold> and <bold>B</bold> <italic><tp:taxon-name><tp:taxon-name-part taxon-name-part-type="genus">Shiqianaphaenops</tp:taxon-name-part> <tp:taxon-name-part taxon-name-part-type="species">majusculus</tp:taxon-name-part></tp:taxon-name></italic> (Uéno, 1999), comb. n. <bold>C</bold> and <bold>D</bold> <italic><tp:taxon-name><tp:taxon-name-part taxon-name-part-type="genus">Shenaphaenops</tp:taxon-name-part> <tp:taxon-name-part taxon-name-part-type="species">humeralis</tp:taxon-name-part></tp:taxon-name></italic> Uéno, 1999.</p></caption><graphic xmlns:xlink="http://www.w3.org/1999/xlink" xlink:href="zookeys-564-121-g004.jpg" position="float" orientation="portrait" xlink:type="simple" id="oo_78034.jpg"/></fig><fig id="F5" position="float" orientation="portrait"><label>Figure 5.</label><caption><p>Distribution of the trechine beetles <bold>a</bold> <italic><tp:taxon-name><tp:taxon-name-part taxon-name-part-type="genus">Dianotrechus</tp:taxon-name-part> <tp:taxon-name-part taxon-name-part-type="species">gueorguievi</tp:taxon-name-part></tp:taxon-name></italic> Tian, gen. n., sp. n. <bold>b</bold> <italic><tp:taxon-name><tp:taxon-name-part taxon-name-part-type="genus">Shenaphaenops</tp:taxon-name-part> <tp:taxon-name-part taxon-name-part-type="species">humeralis</tp:taxon-name-part></tp:taxon-name></italic> Uéno, 1999 <bold>c</bold> <italic><tp:taxon-name><tp:taxon-name-part taxon-name-part-type="genus">Shiqianaphaenops</tp:taxon-name-part> <tp:taxon-name-part taxon-name-part-type="species">majusculus</tp:taxon-name-part></tp:taxon-name></italic> (Uéno, 1999), comb. n. <bold>d</bold> <italic><tp:taxon-name><tp:taxon-name-part taxon-name-part-type="genus">Tianeotrechus</tp:taxon-name-part> <tp:taxon-name-part taxon-name-part-type="species">trisetosus</tp:taxon-name-part></tp:taxon-name></italic> Tian &amp; Tang, gen. n., sp. n. <bold>e</bold> <italic><tp:taxon-name><tp:taxon-name-part taxon-name-part-type="genus">Huoyanodytes</tp:taxon-name-part> <tp:taxon-name-part taxon-name-part-type="species">tujiaphilus</tp:taxon-name-part></tp:taxon-name></italic> Tian &amp; Huang, sp. n. <bold>f</bold> <italic><tp:taxon-name><tp:taxon-name-part taxon-name-part-type="genus">Wanhuaphaenops</tp:taxon-name-part> <tp:taxon-name-part taxon-name-part-type="species">zhangi</tp:taxon-name-part></tp:taxon-name></italic> Tian &amp; Wang, gen. n., sp. n.</p></caption><graphic xmlns:xlink="http://www.w3.org/1999/xlink" xlink:href="zookeys-564-121-g005.jpg" position="float" orientation="portrait" xlink:type="simple" id="oo_78035.jpg"/></fig></tp:treatment-sec></tp:taxon-treatment>
