# Supplementary material for: Contributions to the knowledge of subterranean trechine beetles in southern China’s karsts: five new genera (Insecta, Coleoptera, Carabidae, Trechinae)
Source: Zookeys. 2016 Feb 16;(564):121–56. doi: 10.3897/zookeys.564.6819 (PMC4820093; doi:10.3897/zookeys.564.6819)
Supplement: XML Treatment for Wanhuaphaenops zhangi [file zookeys.564.6819-treatment9.xml]

<!DOCTYPE tp:taxon-treatment
  PUBLIC "-//TaxonX//DTD Taxonomic Treatment Publishing DTD v0 20100105//EN" "tax-treatment-NSO.dtd">
<tp:taxon-treatment xmlns:tp="http://www.plazi.org/taxpub"><tp:treatment-meta><kwd-group><label>Taxon classification</label><kwd><named-content content-type="kingdom">Animalia</named-content></kwd><kwd><named-content content-type="order">Coleoptera</named-content></kwd><kwd><named-content content-type="family">Carabidae</named-content></kwd></kwd-group><mixed-citation publication-type="journal"><person-group><name><surname>Tian</surname><given-names>Mingyi</given-names></name><name><surname>Huang</surname><given-names>Sunbin</given-names></name><name><surname>Wang</surname><given-names>Xinhui</given-names></name><name><surname>Tang</surname><given-names>Mingruo</given-names></name></person-group><article-title>Contributions to the knowledge of subterranean trechine beetles in southern China’s karsts: five new genera (<tp:taxon-name><tp:taxon-name-part taxon-name-part-type="class">Insecta</tp:taxon-name-part></tp:taxon-name>, <tp:taxon-name><tp:taxon-name-part taxon-name-part-type="order">Coleoptera</tp:taxon-name-part></tp:taxon-name>, <tp:taxon-name><tp:taxon-name-part taxon-name-part-type="family">Carabidae</tp:taxon-name-part></tp:taxon-name>, <tp:taxon-name><tp:taxon-name-part taxon-name-part-type="subfamily">Trechinae</tp:taxon-name-part></tp:taxon-name>)</article-title><source>Zookeys</source><day>16</day><month>2</month><year>2016</year><volume>2016</volume><issue>564</issue><fpage>121</fpage><lpage>156</lpage><pub-id pub-id-type="doi">10.3897/zookeys.564.6819</pub-id></mixed-citation></tp:treatment-meta><tp:nomenclature><tp:taxon-name>
            <tp:taxon-name-part taxon-name-part-type="genus">Wanhuaphaenops</tp:taxon-name-part>
            <tp:taxon-name-part taxon-name-part-type="species">zhangi</tp:taxon-name-part>
            <object-id xmlns:xlink="http://www.w3.org/1999/xlink" content-type="zoobank" xlink:type="simple">http://zoobank.org/C164C788-0F9A-439E-A31A-B774DC7BB2DD</object-id>
          </tp:taxon-name><tp:taxon-authority>Tian &amp; Wang</tp:taxon-authority><tp:taxon-status xmlns:xlink="http://www.w3.org/1999/xlink" xlink:type="simple">sp. n.</tp:taxon-status></tp:nomenclature><tp:treatment-sec sec-type="Holotype"><title>Holotype.</title><p>male, Cave Songjia Dong, Beihu Qu, Chenzhou, southern Hunan Province, <named-content xmlns:xlink="http://www.w3.org/1999/xlink" content-type="dwc:verbatimCoordinates" xlink:type="simple">25°40'08.05"N/112°53'59"E</named-content>, 493 m in altitude, VIII-25-2015, Xinhui Wang, Sunbin Huang, Mingruo Tang &amp; Pingjing Yang leg., in <abbrev xmlns:xlink="http://www.w3.org/1999/xlink" content-type="institution" xlink:title="South China Agricultural University" xlink:type="simple">SCAU</abbrev>; paratypes: 9 females &amp; 9 males, ibid., in <abbrev xmlns:xlink="http://www.w3.org/1999/xlink" content-type="institution" xlink:title="South China Agricultural University" xlink:type="simple">SCAU</abbrev>.</p><!--PageBreak--></tp:treatment-sec><tp:treatment-sec sec-type="Diagnosis"><title>Diagnosis.</title><p>A slender and brown cave beetle, with a collar-like neck constriction on head, fairly long fore body which is slightly shorter than elytra, long head which is distinctly longer than prothorax, and distinct humeral angles of elytra.</p></tp:treatment-sec><tp:treatment-sec sec-type="Description"><title>Description.</title><p>Length: 5.4–5.8 mm (mean 5.6); width: 1.4–1.6 mm (mean 1.5). Habitus as in Fig. <xref ref-type="fig" rid="F14">14</xref>.</p><fig id="F14" position="float" orientation="portrait"><label>Figure 14.</label><caption><p>Habitus of <italic><tp:taxon-name><tp:taxon-name-part taxon-name-part-type="genus">Wanhuaphaenops</tp:taxon-name-part> <tp:taxon-name-part taxon-name-part-type="species">zhangi</tp:taxon-name-part></tp:taxon-name></italic> Tian &amp; Wang, gen. n., sp. n., holotype, male. Scale bar: 2.0 mm.</p></caption><graphic xmlns:xlink="http://www.w3.org/1999/xlink" xlink:href="zookeys-564-121-g014.jpg" position="float" orientation="portrait" xlink:type="simple" id="oo_78044.jpg"/></fig><p>Body wholly brown, upper surface covered with sparse and minute pubescence, genae and underside of head with some longer setae, abdominal ventrites covered with denser minute pubescence, prosternum, propleura and meso- and metasterna glabrous; legs densely pubescent; microsculpture composed of finely, densely and strongly transverse meshes on upper and underside surfaces. Body elongated, fore body, including mandibles slightly shorter than elytra.</p><p>Head strongly elongated, <abbrev xmlns:xlink="http://www.w3.org/1999/xlink" xlink:title="length of head including mandibles, from apex of right mandible to occipital suture" xlink:type="simple">HLm</abbrev>/<abbrev xmlns:xlink="http://www.w3.org/1999/xlink" xlink:title="maximum width of head" xlink:type="simple">HW</abbrev> = 2.37–2.5 (mean 2.44), <abbrev xmlns:xlink="http://www.w3.org/1999/xlink" xlink:title="length of head excluding mandibles, from front of labrum to occipital suture" xlink:type="simple">HLl</abbrev>/<abbrev xmlns:xlink="http://www.w3.org/1999/xlink" xlink:title="maximum width of head" xlink:type="simple">HW</abbrev> = 1.89–1.94 (mean 1.91), widest at about third of head from labrum, then gently narrowed towards a collar-like constriction of the neck; anterior supra-orbital pore level to the widest point, posterior one at about 1/5<sup>th</sup> of head from base, strongly behind end of frontal furrows; distance between anterior and posterior pores greater than that between both anterior pores; frontal furrows fine but well-defined, short, nearly parallel-sided in the middle, divergent posteriad, but then convergent before ending points; anterior supra-orbital pores located at the level of mid frontal furrows, posterior ones near collar-like constriction, distance between both posterior pores about half as that between anterior and posterior pores of either side; frons and vertex moderately convex; clypeus quadrate, 4-setose; labrum transverse, widely but shallowly emarginated at front margin; mandibles gently unciform at apex; palps fairly slender, 3<sup>rd</sup> and 4<sup>th</sup> maxillary palps glabrous, subequal in length; 2<sup>nd</sup> labial palp distinctly longer than 3<sup>rd</sup>, with two setae at inner margin, and 2–3 additional ones in subapical part, 3<sup>rd</sup> glabrous; suborbital pores on ventral side, near a collar-shaped beaded neck; 1<sup>st</sup> antennomere thick, as long as 2<sup>nd</sup>; 3<sup>rd</sup> antennomere longest, 2.5 times as long as 1<sup>st</sup>; 4<sup>th</sup>–7<sup>th</sup> and 11<sup>th</sup> slightly longer than 8<sup>th</sup>–10<sup>th</sup>.</p><p>Prothorax shorter than head, <abbrev xmlns:xlink="http://www.w3.org/1999/xlink" xlink:title="length of prothorax, along the median line" xlink:type="simple">PrL</abbrev>/<abbrev xmlns:xlink="http://www.w3.org/1999/xlink" xlink:title="length of head including mandibles, from apex of right mandible to occipital suture" xlink:type="simple">HLm</abbrev> = 0.60–0.67 (mean 0.63), <abbrev xmlns:xlink="http://www.w3.org/1999/xlink" xlink:title="length of prothorax, along the median line" xlink:type="simple">PrL</abbrev>/<abbrev xmlns:xlink="http://www.w3.org/1999/xlink" xlink:title="length of head excluding mandibles, from front of labrum to occipital suture" xlink:type="simple">HLl</abbrev> = 0.75–0.86 (mean 0.80); but much wider, <abbrev xmlns:xlink="http://www.w3.org/1999/xlink" xlink:title="maximum width of prothorax" xlink:type="simple">PrW</abbrev>/<abbrev xmlns:xlink="http://www.w3.org/1999/xlink" xlink:title="maximum width of head" xlink:type="simple">HW</abbrev> = 1.11–1.17 (mean 1.14), longer than wide, <abbrev xmlns:xlink="http://www.w3.org/1999/xlink" xlink:title="length of prothorax, along the median line" xlink:type="simple">PrL</abbrev>/<abbrev xmlns:xlink="http://www.w3.org/1999/xlink" xlink:title="maximum width of prothorax" xlink:type="simple">PrW</abbrev> = 1.29–1.43 (mean 1.34), widest at about 3/7<sup>ths</sup> from base; pronotum much longer than wide, <abbrev xmlns:xlink="http://www.w3.org/1999/xlink" xlink:title="length of pronotum, as above" xlink:type="simple">PnL</abbrev>/<abbrev xmlns:xlink="http://www.w3.org/1999/xlink" xlink:title="maximum width of pronotum" xlink:type="simple">PnW</abbrev> = 1.35–1.58 (mean 1.45), slightly wider than head, <abbrev xmlns:xlink="http://www.w3.org/1999/xlink" xlink:title="maximum width of pronotum" xlink:type="simple">PnW</abbrev>/<abbrev xmlns:xlink="http://www.w3.org/1999/xlink" xlink:title="maximum width of head" xlink:type="simple">HW</abbrev> = 1.05–1.06 (mean 1.05); widest behind middle, sides beaded, gently narrowed both distad and basad, distinctly sinuate before hind angles, both front and hind angles obtuse, albeit hind ones more angulate and distinctly reflexed; anterior lateromarginal setae at about apical 2/5<sup>ths</sup>, posterior ones close but a little before hind angles, distinctly shorter than the formers; base slightly wider than front, <abbrev xmlns:xlink="http://www.w3.org/1999/xlink" xlink:title="width of pronotum at base" xlink:type="simple">PbW</abbrev>/<abbrev xmlns:xlink="http://www.w3.org/1999/xlink" xlink:title="width of pronotum at front" xlink:type="simple">PfW</abbrev> = 1.05–1.07 (mean 1.06), both nearly straight, front thickly and widely bordered, base unbordered; disc convex; middle line deep, connected to both front and basal impressions. Scutellum short and small.</p><p>Elytra fairly long and elongate ovate, much longer than wide, <abbrev xmlns:xlink="http://www.w3.org/1999/xlink" xlink:title="length of elytra, from base of scutellum to elytral apex" xlink:type="simple">EL</abbrev>/<abbrev xmlns:xlink="http://www.w3.org/1999/xlink" xlink:title="maximum width of combined elytra" xlink:type="simple">EW</abbrev> = 1.78–1.82 (mean 1.80), slightly longer than fore body; widest at about 4/9<sup>th</sup> from apex, lateral margins finely beaded from base to finish just before apex, finely ciliate throughout, <!--PageBreak--><!--PageBreak-->but remarkably distinct in angular area, nearly straight before and behind humeral angles; base not bordered; disc convex, but basal or humeral area distinctly depressed and almost flat; 2<sup>nd</sup> and 3<sup>rd</sup> striae well-marked and complete, others more or less oblit<!--PageBreak-->erated; all dorsal and pre-apical setiferous pores located exactly on interrupted and junction points of 2<sup>nd</sup> and 3<sup>rd</sup> striae, making 3<sup>rd</sup> interval with three regular longitudinal meshes between the pores; basal pores located near base, along both sides of scutellum; anterior and posterior dorsal pores at about basal third and middle of elytra, respectively, pre-apical pore at apical fourth of elytra, much closer to suture than to apex of elytra; humeral set of marginal umbilicate pores not aggregated, 1<sup>st</sup>-3<sup>rd</sup> pores equidistantly located, quite near the marginal gutter, 4<sup>th</sup> distant from 3<sup>rd</sup>; 5<sup>th</sup> and 6<sup>th</sup> isolated from each other, though 5<sup>th</sup> closer 6<sup>th</sup> than to 4<sup>th</sup>.</p><p>Legs thin and fairly long, femora moderate, tibiae not longitudinally furrowed, hind tibia slightly longer than elytral wide; protarsi short; 1<sup>st</sup> tarsomere shorter than, or subequal to, or longer than 2<sup>nd</sup>-4<sup>th</sup> tarsomeres combined in pro-, meso- and metatarsi, respectively.</p><p>Male genitalia (Fig. <xref ref-type="fig" rid="F10">10C, D</xref>): The median lobe of aedeagus very small, but well-sclerotized, with a small but distinct sagittal aileron and a fairly large copulatory piece; parameres well-developed.</p></tp:treatment-sec><tp:treatment-sec sec-type="Etymology"><title>Etymology.</title><p>This species is named in honour of Prof. Yuanhai Zhang (Institute of Karst Geology, Chinese Academy of Geological Sciences, Guilin), who was leading the cave exploration project at Wanhuayan in late August 2015, one of the results being the discovery of this interesting species.</p></tp:treatment-sec><tp:treatment-sec sec-type="Distribution"><title>Distribution.</title><p>China (Hunan) (Fig. <xref ref-type="fig" rid="F5">5f</xref>). Known only from the limestone Cave Songjia Dong, in the Wanhuayan cave system.</p><p>Songjia Dong is the upper part of the Wanhuayan cave system, about 10 km away from the main entrance of the Cave Wanhuayan. It is a water cave, with the entrance being as big as that in Wanhuayan (Fig. <xref ref-type="fig" rid="F15">15A</xref>). The beetles were collected in a dark area about 80 m deep from the entrance (Fig. <xref ref-type="fig" rid="F15">15B</xref>). A <italic><tp:taxon-name><tp:taxon-name-part taxon-name-part-type="genus">Colpodes</tp:taxon-name-part></tp:taxon-name></italic> species, a trogloxene, was also found in this cave (Fig. <xref ref-type="fig" rid="F15">15C</xref>).</p><fig id="F15" position="float" orientation="portrait"><label>Figure 15.</label><caption><p>Cave Songjia Dong, type locality of <italic><tp:taxon-name><tp:taxon-name-part taxon-name-part-type="genus">Wanhuaphaenops</tp:taxon-name-part> <tp:taxon-name-part taxon-name-part-type="species">zhangi</tp:taxon-name-part></tp:taxon-name></italic> Tian &amp; Wang, gen. n., sp. n. <bold>A</bold> entrance <bold>B</bold> a wandering individual of <italic><tp:taxon-name><tp:taxon-name-part taxon-name-part-type="genus">Wanhuaphaenops</tp:taxon-name-part> <tp:taxon-name-part taxon-name-part-type="species">zhangi</tp:taxon-name-part></tp:taxon-name></italic> <bold>C</bold> a platynine <italic><tp:taxon-name><tp:taxon-name-part taxon-name-part-type="genus">Colpodes</tp:taxon-name-part></tp:taxon-name></italic> beetle in the cave.</p></caption><graphic xmlns:xlink="http://www.w3.org/1999/xlink" xlink:href="zookeys-564-121-g015.jpg" position="float" orientation="portrait" xlink:type="simple" id="oo_78045.jpg"/></fig></tp:treatment-sec><tp:treatment-sec><!--Section generated to contain objects referenced in tp:taxon-treatment.--><fig id="F10" position="float" orientation="portrait"><label>Figure 10.</label><caption><p>Male genitalia <bold>A</bold> and <bold>C</bold> median lobe, lateral view <bold>B</bold> and <bold>D</bold> apical lobe, dorsal view <bold>A</bold> and <bold>B</bold> <italic><tp:taxon-name><tp:taxon-name-part taxon-name-part-type="genus">Tianeotrechus</tp:taxon-name-part> <tp:taxon-name-part taxon-name-part-type="species">trisetosus</tp:taxon-name-part></tp:taxon-name></italic> Tian &amp; Tang, gen. n., sp. n. <bold>C</bold> and <bold>D</bold> <italic><tp:taxon-name><tp:taxon-name-part taxon-name-part-type="genus">Wanhuaphaenops</tp:taxon-name-part> <tp:taxon-name-part taxon-name-part-type="species">zhangi</tp:taxon-name-part></tp:taxon-name></italic> Tian &amp; Wang, gen. n., sp. n.</p></caption><graphic xmlns:xlink="http://www.w3.org/1999/xlink" xlink:href="zookeys-564-121-g010.jpg" position="float" orientation="portrait" xlink:type="simple" id="oo_78040.jpg"/></fig><fig id="F5" position="float" orientation="portrait"><label>Figure 5.</label><caption><p>Distribution of the trechine beetles <bold>a</bold> <italic><tp:taxon-name><tp:taxon-name-part taxon-name-part-type="genus">Dianotrechus</tp:taxon-name-part> <tp:taxon-name-part taxon-name-part-type="species">gueorguievi</tp:taxon-name-part></tp:taxon-name></italic> Tian, gen. n., sp. n. <bold>b</bold> <italic><tp:taxon-name><tp:taxon-name-part taxon-name-part-type="genus">Shenaphaenops</tp:taxon-name-part> <tp:taxon-name-part taxon-name-part-type="species">humeralis</tp:taxon-name-part></tp:taxon-name></italic> Uéno, 1999 <bold>c</bold> <italic><tp:taxon-name><tp:taxon-name-part taxon-name-part-type="genus">Shiqianaphaenops</tp:taxon-name-part> <tp:taxon-name-part taxon-name-part-type="species">majusculus</tp:taxon-name-part></tp:taxon-name></italic> (Uéno, 1999), comb. n. <bold>d</bold> <italic><tp:taxon-name><tp:taxon-name-part taxon-name-part-type="genus">Tianeotrechus</tp:taxon-name-part> <tp:taxon-name-part taxon-name-part-type="species">trisetosus</tp:taxon-name-part></tp:taxon-name></italic> Tian &amp; Tang, gen. n., sp. n. <bold>e</bold> <italic><tp:taxon-name><tp:taxon-name-part taxon-name-part-type="genus">Huoyanodytes</tp:taxon-name-part> <tp:taxon-name-part taxon-name-part-type="species">tujiaphilus</tp:taxon-name-part></tp:taxon-name></italic> Tian &amp; Huang, sp. n. <bold>f</bold> <italic><tp:taxon-name><tp:taxon-name-part taxon-name-part-type="genus">Wanhuaphaenops</tp:taxon-name-part> <tp:taxon-name-part taxon-name-part-type="species">zhangi</tp:taxon-name-part></tp:taxon-name></italic> Tian &amp; Wang, gen. n., sp. n.</p></caption><graphic xmlns:xlink="http://www.w3.org/1999/xlink" xlink:href="zookeys-564-121-g005.jpg" position="float" orientation="portrait" xlink:type="simple" id="oo_78035.jpg"/></fig></tp:treatment-sec></tp:taxon-treatment>
